# Supplementary material for: Chinese herbal formulas as adjuncts to antihistamines in chronic spontaneous urticaria: a network meta-analysis of efficacy, recurrence, and safety
Source: Front Pharmacol. 2026 Apr 22;17:1718329. doi: 10.3389/fphar.2026.1718329 (PMC13144053; doi:10.3389/fphar.2026.1718329)
Supplement: Supplementary file 1 [file Supplementaryfile1.zip]

Archive with 19 entries (16 files):
- Supplementary_materials_for_publication/
- Supplementary_materials_for_publication/Supplementary Figure/
- Supplementary_materials_for_publication/Supplementary Figure/Fig.S1 Leverage plots and fit statistic accessments for fixed effects model and random effect model.tif
- Supplementary_materials_for_publication/Supplementary Figure/Fig.S2.Risk of bias for each included study..tif
- Supplementary_materials_for_publication/Supplementary Figure/Fig.S3 Leverage plots and fit statistic accessments for consistency model and inconsistency model.tif
- Supplementary_materials_for_publication/Supplementary Figure/Fig.S4 Funnel plots.tif
- Supplementary_materials_for_publication/Supplementary Figure/Fig.S5.Network meta-analysis of recurrence rates in the long-course and short-course treatment subgroups..tif
- Supplementary_materials_for_publication/Supplementary Figure/Fig.S6.Network meta-analysis of adverse events categorized by CTCAE version 5.0 grades.tif
- Supplementary_materials_for_publication/Supplementary Figure/Fig.S7.Network meta-analysis for laboratory measures..tif
- Supplementary_materials_for_publication/Supplementary Figure/Fig.S8 Sensitivity analysis accounting for intervention heterogeneity due to syndrome-based modifications of traditional Chinese medicine (TCM).tif
- Supplementary_materials_for_publication/Supplementary Material and Table/
- Supplementary_materials_for_publication/Supplementary Material and Table/Supplementary Appendix Table 1.Composition and Characteristics of Herbal Formulas per Included Study.xlsx
- Supplementary_materials_for_publication/Supplementary Material and Table/Supplementary Appendix Table 2. Assessment of TCM Formula Standardization with ConPhyMP.xlsx
- Supplementary_materials_for_publication/Supplementary Material and Table/Supplementary Appendix Table 3. Risk of Bias Assessment (RoB 2.0) by Two Independent Reviewers.xlsx
- Supplementary_materials_for_publication/Supplementary Material and Table/Supplementary Appendix Table 4. CINeMA Assessment of Certainty of Evidence for Primary Efficacy (SSRI) and Safety Outcomes.xlsx
- Supplementary_materials_for_publication/Supplementary Material and Table/Supplementary Appendix Table 5. Summary of adverse events and CTCAE v5.0 severity grading in the included studies.doc
- Supplementary_materials_for_publication/Supplementary Material and Table/Supplementary Material 1 Search Strategies.docx
- Supplementary_materials_for_publication/Supplementary Material and Table/Supplementary Material 2 PDFs of the assessment using the ConPhYMP tool.pdf
- Supplementary_materials_for_publication/Supplementary Material and Table/Supplementary Material 3 Q statistics to assess homogeneity & consistency.docx
