# Supplementary material for: Chinese herbal formulas as adjuncts to antihistamines in chronic spontaneous urticaria: a network meta-analysis of efficacy, recurrence, and safety
Source: Front Pharmacol. 2026 Apr 22;17:1718329. doi: 10.3389/fphar.2026.1718329 (PMC13144053; doi:10.3389/fphar.2026.1718329)
Supplement: Supplementary file 1 [file Supplementaryfile1.zip › Supplementary_materials_for_publication/Supplementary Material and Table/Supplementary Appendix Table 1.Composition and Characteristics of Herbal Formulas per Included Study.xlsx]

## Sheet: Composition and Characteristics
Supplementary Appendix Table 1.Composition and Characteristics of Herbal Formulas per Included Study
Study ID	Classic TCM formulas in Interventions	Classic TCM formula Efficacy	Herbal Drug Name (Pinyin)	Accepted scientific name (with author citation)	Family(or Subclass)	Genus(or Mineral group)	Species(or Mineral species)	Medicinal part used	Source type	Taxonomic validation source	Dosage	Add Chinese herbs for concomitant symptoms
LI LL 2019	modified Yupingfeng powder	Tonify Qi, consolidate the exterior, and check sweating.	Huangqi	Astragalus mongholicus Bunge	Fabaceae	Astragalus	Astragalus mongholicus	Root	Plant-derived drugs	POWO, MPNS	20g
			Fangfeng	Saposhnikovia divaricata (Turcz. ex Ledeb.) Schischk.	Apiaceae	Saposhnikovia	Saposhnikovia divaricata	Root	Plant-derived drugs	POWO, MPNS	20g
			Baizhu	Atractylodes macrocephala Koidz.	Asteraceae	Atractylodes	Atractylodes macrocephala	Rhizome	Plant-derived drugs	POWO, MPNS	15g
			Danggui	Angelica sinensis (Oliv.) Diels	Apiaceae	Angelica	Angelica sinensis	Root	Plant-derived drugs	POWO, MPNS	20g	Deficiency of both Qi and Blood
			Dangshen	Codonopsis pilosula (Franch.) Nannf.	Campanulaceae	Codonopsis	Codonopsis pilosula	Root	Plant-derived drugs	POWO, MPNS	20g	Deficiency of both Qi and Blood
			Huangqin	Scutellaria baicalensis Georgi	Lamiaceae	Scutellaria	Scutellaria baicalensis	Root	Plant-derived drugs	POWO, MPNS	20g	Blood Heat Syndrome
			Danpi	Paeonia × suffruticosa Andrews	Ranunculaceae	Paeonia	Paeonia × suffruticosa	Root Bark	Plant-derived drugs	POWO, MPNS	20g	Blood Heat Syndrome
Fu J 2020	Yupingfeng powder	Tonify Qi, consolidate the exterior, and check sweating.	Huangqi	Astragalus mongholicus Bunge	Fabaceae	Astragalus	Astragalus mongholicus	Root	Plant-derived drugs	POWO, MPNS	0.6
			Fangfeng	Saposhnikovia divaricata (Turcz. ex Ledeb.) Schischk.	Apiaceae	Saposhnikovia	Saposhnikovia divaricata	Root	Plant-derived drugs	POWO, MPNS	0.2
			Baizhu	Atractylodes macrocephala Koidz.	Asteraceae	Atractylodes	Atractylodes macrocephala	Rhizome	Plant-derived drugs	POWO, MPNS	0.2
Wang YP 2019	Yupingfeng powder	Tonify Qi, consolidate the exterior, and check sweating.	Huangqi	Astragalus mongholicus Bunge	Fabaceae	Astragalus	Astragalus mongholicus	Root	Plant-derived drugs	POWO, MPNS	0.6
			Fangfeng	Saposhnikovia divaricata (Turcz. ex Ledeb.) Schischk.	Apiaceae	Saposhnikovia	Saposhnikovia divaricata	Root	Plant-derived drugs	POWO, MPNS	0.2
			Baizhu	Atractylodes macrocephala Koidz.	Asteraceae	Atractylodes	Atractylodes macrocephala	Rhizome	Plant-derived drugs	POWO, MPNS	0.2
Wang BG 2019	modified Yupingfeng powder	Tonify Qi, consolidate the exterior, and check sweating.	Baizhu	Atractylodes macrocephala Koidz.	Asteraceae	Atractylodes	Atractylodes macrocephala	Rhizome	Plant-derived drugs	POWO, MPNS	30g
			Huangqi	Astragalus mongholicus Bunge	Fabaceae	Astragalus	Astragalus mongholicus	Root	Plant-derived drugs	POWO, MPNS	30g
			Fuping	Spirodela polyrhiza (L.) Schleid.	Araceae	Spirodela	Spirodela polyrhiza	Whole Plant	Plant-derived drugs	POWO, MPNS	20g
			Fangfeng	Saposhnikovia divaricata (Turcz. ex Ledeb.) Schischk.	Apiaceae	Saposhnikovia	Saposhnikovia divaricata	Root	Plant-derived drugs	POWO, MPNS	15g
			Chuanxiong	Oreocome striata (DC.) Pimenov & Kljuykov	Apiaceae	Oreocome	Oreocome striata	Rhizome	Plant-derived drugs	POWO, MPNS	15g
			Difuzi	Bassia scoparia (L.) Voss	Amaranthaceae	Bassia	Bassia scoparia	Fruit	Plant-derived drugs	POWO, MPNS	15g
			Jingjie	Nepeta tenuifolia Benth.	Lamiaceae	Nepeta	Nepeta tenuifolia	Aerial Part	Plant-derived drugs	POWO, MPNS	15g
			Danggui	Angelica sinensis (Oliv.) Diels	Apiaceae	Angelica	Angelica sinensis	Root	Plant-derived drugs	POWO, MPNS	15g
			Honghua	Carthamus tinctorius L.	Asteraceae	Carthamus	Carthamus tinctorius	Flower	Plant-derived drugs	POWO, MPNS	10g
			Chantui	Cryptotympana atrata (Fabricius, 1775)	Cicadidae	Cryptotympana	Cryptotympana atrata	Exuviae	Animal-derived drug	ITIS	10g
			Jili	Tribulus cistoides L.	Zygophyllaceae	Tribulus	cistoides	Fruit	Plant-derived drugs	POWO, MPNS	15g	Pruritus (marked)
			Baizhi	Angelica dahurica (Hoffm.) Benth. & Hook.f. ex Franch. & Sav.	Apiaceae	Angelica	Angelica dahurica	Root	Plant-derived drugs	POWO, MPNS	15g	Pruritus (marked)
			Baishao	Paeonia lactiflora Pall.	Paeoniaceae	Paeonia	Paeonia lactiflora	Root	Plant-derived drugs	POWO, MPNS	10g	Blood Deficiency
			Heshouwu	Pleuropterus multiflorus (Thunb.) Turcz. ex Nakai	Polygonaceae	Pleuropterus	Pleuropterus multiflorus	Stem	Plant-derived drugs	POWO, MPNS	15g	Blood Deficiency
			Shanyao	Dioscorea japonica Thunb.	Dioscoreaceae	Dioscorea	Dioscorea japonica	Rhizome	Plant-derived drugs	POWO, MPNS	15g	Spleen Deficiency Syndrome
			Fuling	Wolfiporia cocos (Schwein.) Ryvarden & Gilb., 1984	Polyporaceae	Wolfiporia	Wolfiporia cocos	Sclerotium	Fungal drugs	MycoBank	10g	Spleen Deficiency Syndrome
			Niubangzi	Arctium lappa L.	Asteraceae	Arctium	Arctium lappa	Fruit	Plant-derived drugs	POWO, MPNS	10g	Blood Heat Syndrome
			Dihuang	Rehmannia glutinosa (Gaertn.) Libosch. ex DC.	Orobanchaceae	Rehmannia	Rehmannia glutinosa	Root	Plant-derived drugs	POWO, MPNS	15g	Blood Heat Syndrome
			Baixianpi	Dictamnus dasycarpus Turcz.	Rutaceae	Dictamnus	dasycarpus	Root Bark	Plant-derived drugs	POWO, MPNS	15g	Damp-Heat intermingling
			Kushen	Sophora flavescens Aiton	Fabaceae	Sophora	Sophora flavescens	Root	Plant-derived drugs	POWO, MPNS	20g	Damp-Heat intermingling
Wang CL 2018	modified Yupingfeng Powder	Tonify Qi, consolidate the exterior, and check sweating.	Huangqi	Astragalus mongholicus Bunge	Fabaceae	Astragalus	Astragalus mongholicus	Root	Plant-derived drugs	POWO, MPNS	20g
			Fangfeng	Saposhnikovia divaricata (Turcz. ex Ledeb.) Schischk.	Apiaceae	Saposhnikovia	Saposhnikovia divaricata	Root	Plant-derived drugs	POWO, MPNS	12g
			Baizhu	Atractylodes macrocephala Koidz.	Asteraceae	Atractylodes	Atractylodes macrocephala	Rhizome	Plant-derived drugs	POWO, MPNS	12g
			Baishao	Paeonia lactiflora Pall.	Paeoniaceae	Paeonia	Paeonia lactiflora	Root	Plant-derived drugs	POWO, MPNS	15g
			Danggui	Angelica sinensis (Oliv.) Diels	Apiaceae	Angelica	Angelica sinensis	Root	Plant-derived drugs	POWO, MPNS	15g
			Wumei	Prunus mume (Siebold) Siebold & Zucc.	Rosaceae	Prunus	Prunus mume	Fruit	Plant-derived drugs	POWO, MPNS	15g
			Gancao	Glycyrrhiza glabra L.	Fabaceae	Glycyrrhiza	Glycyrrhiza glabra	Root and Rhizome	Plant-derived drugs	POWO, MPNS	5g
			Dihuang	Rehmannia glutinosa (Gaertn.) Libosch. ex DC.	Orobanchaceae	Rehmannia	Rehmannia glutinosa	Root	Plant-derived drugs	POWO, MPNS	12g
			Jiangcan	Cordyceps chanhua Z.Z. Li, F.G. Luan, N. Hywel-Jones, C.R. Li & S.L. Zhang, 2021	Cordycipitaceae	Cordyceps	Cordyceps chanhua	Dried Larva Infected by Beauveria bassiana	Animal-derived drugs	MycoBank	12g
			Jili	Tribulus cistoides L.	Zygophyllaceae	Tribulus	cistoides	Fruit	Plant-derived drugs	POWO, MPNS	15g
			Duanmuli	Crassostrea (Magallana) gigas	Ostreidae	Crassostrea	Crassostrea gigas	Calcined Shell	Animal-derived drug	WoRMS	20g
			Jixueteng	Spatholobus suberectus Dunn	Fabaceae	Spatholobus	Spatholobus suberectus	Vine Stem	Plant-derived drugs	POWO, MPNS	20g
Li YM 2018	Yupingfeng powder	Tonify Qi, consolidate the exterior, and check sweating.	Huangqi	Astragalus mongholicus Bunge	Fabaceae	Astragalus	Astragalus mongholicus	Root	Plant-derived drugs	POWO, MPNS	0.6
			Fangfeng	Saposhnikovia divaricata (Turcz. ex Ledeb.) Schischk.	Apiaceae	Saposhnikovia	Saposhnikovia divaricata	Root	Plant-derived drugs	POWO, MPNS	0.2
			Baizhu	Atractylodes macrocephala Koidz.	Asteraceae	Atractylodes	Atractylodes macrocephala	Rhizome	Plant-derived drugs	POWO, MPNS	0.2
Cai XJ 2016	Yupingfeng powder	Tonify Qi, consolidate the exterior, and check sweating.	Huangqi	Astragalus mongholicus Bunge	Fabaceae	Astragalus	Astragalus mongholicus	Root	Plant-derived drugs	POWO, MPNS	Unknown
			Fangfeng	Saposhnikovia divaricata (Turcz. ex Ledeb.) Schischk.	Apiaceae	Saposhnikovia	Saposhnikovia divaricata	Root	Plant-derived drugs	POWO, MPNS	Unknown
			Baizhu	Atractylodes macrocephala Koidz.	Asteraceae	Atractylodes	Atractylodes macrocephala	Rhizome	Plant-derived drugs	POWO, MPNS	Unknown
Xu FJ 2016	Yupingfeng powder	Tonify Qi, consolidate the exterior, and check sweating.	Huangqi	Astragalus mongholicus Bunge	Fabaceae	Astragalus	Astragalus mongholicus	Root	Plant-derived drugs	POWO, MPNS	0.6
			Fangfeng	Saposhnikovia divaricata (Turcz. ex Ledeb.) Schischk.	Apiaceae	Saposhnikovia	Saposhnikovia divaricata	Root	Plant-derived drugs	POWO, MPNS	0.2
			Baizhu	Atractylodes macrocephala Koidz.	Asteraceae	Atractylodes	Atractylodes macrocephala	Rhizome	Plant-derived drugs	POWO, MPNS	0.2
Zhao HL 2015	Yupingfeng powder	Tonify Qi, consolidate the exterior, and check sweating.	Huangqi	Astragalus mongholicus Bunge	Fabaceae	Astragalus	Astragalus mongholicus	Root	Plant-derived drugs	POWO, MPNS	Unknown
			Fangfeng	Saposhnikovia divaricata (Turcz. ex Ledeb.) Schischk.	Apiaceae	Saposhnikovia	Saposhnikovia divaricata	Root	Plant-derived drugs	POWO, MPNS	Unknown
			Baizhu	Atractylodes macrocephala Koidz.	Asteraceae	Atractylodes	Atractylodes macrocephala	Rhizome	Plant-derived drugs	POWO, MPNS	Unknown
Fu HD 2015	Yupingfeng powder	Tonify Qi, consolidate the exterior, and check sweating.	Huangqi	Astragalus mongholicus Bunge	Fabaceae	Astragalus	Astragalus mongholicus	Root	Plant-derived drugs	POWO, MPNS	0.6
			Fangfeng	Saposhnikovia divaricata (Turcz. ex Ledeb.) Schischk.	Apiaceae	Saposhnikovia	Saposhnikovia divaricata	Root	Plant-derived drugs	POWO, MPNS	0.2
			Baizhu	Atractylodes macrocephala Koidz.	Asteraceae	Atractylodes	Atractylodes macrocephala	Rhizome	Plant-derived drugs	POWO, MPNS	0.2
Tian J 2015	Yupingfeng powder	Tonify Qi, consolidate the exterior, and check sweating.	Huangqi	Astragalus mongholicus Bunge	Fabaceae	Astragalus	Astragalus mongholicus	Root	Plant-derived drugs	POWO, MPNS	0.6
			Fangfeng	Saposhnikovia divaricata (Turcz. ex Ledeb.) Schischk.	Apiaceae	Saposhnikovia	Saposhnikovia divaricata	Root	Plant-derived drugs	POWO, MPNS	0.2
			Baizhu	Atractylodes macrocephala Koidz.	Asteraceae	Atractylodes	Atractylodes macrocephala	Rhizome	Plant-derived drugs	POWO, MPNS	0.2
Niu YH 2015	Yupingfeng Powder	Tonify Qi, consolidate the exterior, and check sweating.	Huangqi	Astragalus mongholicus Bunge	Fabaceae	Astragalus	Astragalus mongholicus	Root	Plant-derived drugs	POWO, MPNS	0.6
			Fangfeng	Saposhnikovia divaricata (Turcz. ex Ledeb.) Schischk.	Apiaceae	Saposhnikovia	Saposhnikovia divaricata	Root	Plant-derived drugs	POWO, MPNS	0.2
			Baizhu	Atractylodes macrocephala Koidz.	Asteraceae	Atractylodes	Atractylodes macrocephala	Rhizome	Plant-derived drugs	POWO, MPNS	0.2
Jiang J 2014	Yupingfeng powder	Tonify Qi, consolidate the exterior, and check sweating.	Huangqi	Astragalus mongholicus Bunge	Fabaceae	Astragalus	Astragalus mongholicus	Root	Plant-derived drugs	POWO, MPNS	Unknown
			Fangfeng	Saposhnikovia divaricata (Turcz. ex Ledeb.) Schischk.	Apiaceae	Saposhnikovia	Saposhnikovia divaricata	Root	Plant-derived drugs	POWO, MPNS	Unknown
			Baizhu	Atractylodes macrocephala Koidz.	Asteraceae	Atractylodes	Atractylodes macrocephala	Rhizome	Plant-derived drugs	POWO, MPNS	Unknown
Chen YX 2013	Yupingfeng powder	Tonify Qi, consolidate the exterior, and check sweating.	Huangqi	Astragalus mongholicus Bunge	Fabaceae	Astragalus	Astragalus mongholicus	Root	Plant-derived drugs	POWO, MPNS	Unknown
			Fangfeng	Saposhnikovia divaricata (Turcz. ex Ledeb.) Schischk.	Apiaceae	Saposhnikovia	Saposhnikovia divaricata	Root	Plant-derived drugs	POWO, MPNS	Unknown
			Baizhu	Atractylodes macrocephala Koidz.	Asteraceae	Atractylodes	Atractylodes macrocephala	Rhizome	Plant-derived drugs	POWO, MPNS	Unknown
Xie SS 2011	modified Yupingfeng Powder	Tonify Qi, consolidate the exterior, and check sweating.	Huangqi	Astragalus mongholicus Bunge	Fabaceae	Astragalus	Astragalus mongholicus	Root	Plant-derived drugs	POWO, MPNS	30g
			Fangfeng	Saposhnikovia divaricata (Turcz. ex Ledeb.) Schischk.	Apiaceae	Saposhnikovia	Saposhnikovia divaricata	Root	Plant-derived drugs	POWO, MPNS	15g
			Baizhu	Atractylodes macrocephala Koidz.	Asteraceae	Atractylodes	Atractylodes macrocephala	Rhizome	Plant-derived drugs	POWO, MPNS	15g
			Wumei	Prunus mume (Siebold) Siebold & Zucc.	Rosaceae	Prunus	Prunus mume	Fruit	Plant-derived drugs	POWO, MPNS	20g
			Duanmuli	Crassostrea (Magallana) gigas	Ostreidae	Crassostrea	Crassostrea gigas	Calcined Shell	Animal-derived drug	WoRMS	20g
			Baishao	Paeonia lactiflora Pall.	Paeoniaceae	Paeonia	Paeonia lactiflora	Root	Plant-derived drugs	POWO, MPNS	15g
			Jili	Tribulus cistoides L.	Zygophyllaceae	Tribulus	cistoides	Fruit	Plant-derived drugs	POWO, MPNS	15g
			Dihuang	Rehmannia glutinosa (Gaertn.) Libosch. ex DC.	Orobanchaceae	Rehmannia	Rehmannia glutinosa	Root	Plant-derived drugs	POWO, MPNS	12g
			Jixueteng	Spatholobus suberectus Dunn	Fabaceae	Spatholobus	Spatholobus suberectus	Vine Stem	Plant-derived drugs	POWO, MPNS	20g
			Danggui	Angelica sinensis (Oliv.) Diels	Apiaceae	Angelica	Angelica sinensis	Root	Plant-derived drugs	POWO, MPNS	12g
			Jiangcan	Cordyceps chanhua Z.Z. Li, F.G. Luan, N. Hywel-Jones, C.R. Li & S.L. Zhang, 2021	Cordycipitaceae	Cordyceps	Cordyceps chanhua	Dried Larva Infected by Beauveria bassiana	Animal-derived drugs	MycoBank	12g
			Gancao	Glycyrrhiza glabra L.	Fabaceae	Glycyrrhiza	Glycyrrhiza glabra	Root and Rhizome	Plant-derived drugs	POWO, MPNS	5g
Zhan YW 2024	Danggui Yinzi	Nourish blood and moisten dryness, disperse wind and relieve itching.	Gancao	Glycyrrhiza glabra L.	Fabaceae	Glycyrrhiza	Glycyrrhiza glabra	Root and Rhizome	Plant-derived drugs	POWO, MPNS	15g
			Heshouwu	Pleuropterus multiflorus (Thunb.) Turcz. ex Nakai	Polygonaceae	Pleuropterus	Pleuropterus multiflorus	Stem	Plant-derived drugs	POWO, MPNS	15g
			Huangqi	Astragalus mongholicus Bunge	Fabaceae	Astragalus	Astragalus mongholicus	Root	Plant-derived drugs	POWO, MPNS	15g
			Danggui	Angelica sinensis (Oliv.) Diels	Apiaceae	Angelica	Angelica sinensis	Root	Plant-derived drugs	POWO, MPNS	30g
			Baishao	Paeonia lactiflora Pall.	Paeoniaceae	Paeonia	Paeonia lactiflora	Root	Plant-derived drugs	POWO, MPNS	30g
			Chuanxiong	Oreocome striata (DC.) Pimenov & Kljuykov	Apiaceae	Oreocome	Oreocome striata	Rhizome	Plant-derived drugs	POWO, MPNS	30g
			Fangfeng	Saposhnikovia divaricata (Turcz. ex Ledeb.) Schischk.	Apiaceae	Saposhnikovia	Saposhnikovia divaricata	Root	Plant-derived drugs	POWO, MPNS	30g
			Jingjie	Nepeta tenuifolia Benth.	Lamiaceae	Nepeta	Nepeta tenuifolia	Aerial Part	Plant-derived drugs	POWO, MPNS	30g
			Dihuang	Rehmannia glutinosa (Gaertn.) Libosch. ex DC.	Orobanchaceae	Rehmannia	Rehmannia glutinosa	Root	Plant-derived drugs	POWO, MPNS	30g
			Jili	Tribulus cistoides L.	Zygophyllaceae	Tribulus	cistoides	Fruit	Plant-derived drugs	POWO, MPNS	30g
Cao H 2019	modified Danggui Yinzi	Nourish blood and moisten dryness, disperse wind and relieve itching.	Dihuang	Rehmannia glutinosa (Gaertn.) Libosch. ex DC.	Orobanchaceae	Rehmannia	Rehmannia glutinosa	Root	Plant-derived drugs	POWO, MPNS	30g
			Baixianpi	Dictamnus dasycarpus Turcz.	Rutaceae	Dictamnus	dasycarpus	Root Bark	Plant-derived drugs	POWO, MPNS	30g
			Huangqi	Astragalus mongholicus Bunge	Fabaceae	Astragalus	Astragalus mongholicus	Root	Plant-derived drugs	POWO, MPNS	30g
			Danggui	Angelica sinensis (Oliv.) Diels	Apiaceae	Angelica	Angelica sinensis	Root	Plant-derived drugs	POWO, MPNS	15g
			Heshouwu	Pleuropterus multiflorus (Thunb.) Turcz. ex Nakai	Polygonaceae	Pleuropterus	Pleuropterus multiflorus	Stem	Plant-derived drugs	POWO, MPNS	15g
			Baizhu	Atractylodes macrocephala Koidz.	Asteraceae	Atractylodes	Atractylodes macrocephala	Rhizome	Plant-derived drugs	POWO, MPNS	15g
			Jili	Tribulus cistoides L.	Zygophyllaceae	Tribulus	cistoides	Fruit	Plant-derived drugs	POWO, MPNS	15g
			Baishao	Paeonia lactiflora Pall.	Paeoniaceae	Paeonia	Paeonia lactiflora	Root	Plant-derived drugs	POWO, MPNS	15g
			Danshen	Salvia miltiorrhiza Bunge	Lamiaceae	Salvia	Salvia miltiorrhiza	Root and Rhizome	Plant-derived drugs	POWO, MPNS	15g
			Chuanxiong	Oreocome striata (DC.) Pimenov & Kljuykov	Apiaceae	Oreocome	Oreocome striata	Rhizome	Plant-derived drugs	POWO, MPNS	10g
			Fangfeng	Saposhnikovia divaricata (Turcz. ex Ledeb.) Schischk.	Apiaceae	Saposhnikovia	Saposhnikovia divaricata	Root	Plant-derived drugs	POWO, MPNS	10g
			Jingjie	Nepeta tenuifolia Benth.	Lamiaceae	Nepeta	Nepeta tenuifolia	Aerial Part	Plant-derived drugs	POWO, MPNS	10g
			Wuweizi	Schisandra chinensis (Turcz.) Baill.	Schisandraceae	Schisandra	Schisandra chinensis	Fruit	Plant-derived drugs	POWO, MPNS	10g
			Gancao	Glycyrrhiza glabra L.	Fabaceae	Glycyrrhiza	Glycyrrhiza glabra	Root and Rhizome	Plant-derived drugs	POWO, MPNS	6g
Huang YH 2018	modified Danggui Yinzi	Nourish blood and moisten dryness, disperse wind and relieve itching.	Danggui	Angelica sinensis (Oliv.) Diels	Apiaceae	Angelica	Angelica sinensis	Root	Plant-derived drugs	POWO, MPNS	15g
			Dihuang	Rehmannia glutinosa (Gaertn.) Libosch. ex DC.	Orobanchaceae	Rehmannia	Rehmannia glutinosa	Root	Plant-derived drugs	POWO, MPNS	20g
			Chuanxiong	Oreocome striata (DC.) Pimenov & Kljuykov	Apiaceae	Oreocome	Oreocome striata	Rhizome	Plant-derived drugs	POWO, MPNS	15g
			Heshouwu	Pleuropterus multiflorus (Thunb.) Turcz. ex Nakai	Polygonaceae	Pleuropterus	Pleuropterus multiflorus	Stem	Plant-derived drugs	POWO, MPNS	10g
			Baishao	Paeonia lactiflora Pall.	Paeoniaceae	Paeonia	Paeonia lactiflora	Root	Plant-derived drugs	POWO, MPNS	10g
			Jingjie	Nepeta tenuifolia Benth.	Lamiaceae	Nepeta	Nepeta tenuifolia	Aerial Part	Plant-derived drugs	POWO, MPNS	10g
			Fangfeng	Saposhnikovia divaricata (Turcz. ex Ledeb.) Schischk.	Apiaceae	Saposhnikovia	Saposhnikovia divaricata	Root	Plant-derived drugs	POWO, MPNS	10g
			Jili	Tribulus cistoides L.	Zygophyllaceae	Tribulus	cistoides	Fruit	Plant-derived drugs	POWO, MPNS	15g
			Huangqi	Astragalus mongholicus Bunge	Fabaceae	Astragalus	Astragalus mongholicus	Root	Plant-derived drugs	POWO, MPNS	30g
			Baizhu	Atractylodes macrocephala Koidz.	Asteraceae	Atractylodes	Atractylodes macrocephala	Rhizome	Plant-derived drugs	POWO, MPNS	15g
			Jixueteng	Spatholobus suberectus Dunn	Fabaceae	Spatholobus	Spatholobus suberectus	Vine Stem	Plant-derived drugs	POWO, MPNS	15g
			Gancao	Glycyrrhiza glabra L.	Fabaceae	Glycyrrhiza	Glycyrrhiza glabra	Root and Rhizome	Plant-derived drugs	POWO, MPNS	6g
Hu YH 2016	modified Danggui Yinzi	Nourish blood and moisten dryness, disperse wind and relieve itching.	Danggui	Angelica sinensis (Oliv.) Diels	Apiaceae	Angelica	Angelica sinensis	Root	Plant-derived drugs	POWO, MPNS	15g
			Danshen	Salvia miltiorrhiza Bunge	Lamiaceae	Salvia	Salvia miltiorrhiza	Root and Rhizome	Plant-derived drugs	POWO, MPNS	15g
			Baishao	Paeonia lactiflora Pall.	Paeoniaceae	Paeonia	Paeonia lactiflora	Root	Plant-derived drugs	POWO, MPNS	15g
			Heshouwu	Pleuropterus multiflorus (Thunb.) Turcz. ex Nakai	Polygonaceae	Pleuropterus	Pleuropterus multiflorus	Stem	Plant-derived drugs	POWO, MPNS	15g
			Baizhu	Atractylodes macrocephala Koidz.	Asteraceae	Atractylodes	Atractylodes macrocephala	Rhizome	Plant-derived drugs	POWO, MPNS	15g
			Jili	Tribulus cistoides L.	Zygophyllaceae	Tribulus	cistoides	Fruit	Plant-derived drugs	POWO, MPNS	15g
			Chuanxiong	Oreocome striata (DC.) Pimenov & Kljuykov	Apiaceae	Oreocome	Oreocome striata	Rhizome	Plant-derived drugs	POWO, MPNS	10g
			Fangfeng	Saposhnikovia divaricata (Turcz. ex Ledeb.) Schischk.	Apiaceae	Saposhnikovia	Saposhnikovia divaricata	Root	Plant-derived drugs	POWO, MPNS	10g
			Wuweizi	Schisandra chinensis (Turcz.) Baill.	Schisandraceae	Schisandra	Schisandra chinensis	Fruit	Plant-derived drugs	POWO, MPNS	10g
			Jingjie	Nepeta tenuifolia Benth.	Lamiaceae	Nepeta	Nepeta tenuifolia	Aerial Part	Plant-derived drugs	POWO, MPNS	10g
			Dihuang	Rehmannia glutinosa (Gaertn.) Libosch. ex DC.	Orobanchaceae	Rehmannia	Rehmannia glutinosa	Root	Plant-derived drugs	POWO, MPNS	30g
			Baixianpi	Dictamnus dasycarpus Turcz.	Rutaceae	Dictamnus	dasycarpus	Root Bark	Plant-derived drugs	POWO, MPNS	30g
			Huangqi	Astragalus mongholicus Bunge	Fabaceae	Astragalus	Astragalus mongholicus	Root	Plant-derived drugs	POWO, MPNS	30g
			Gancao	Glycyrrhiza glabra L.	Fabaceae	Glycyrrhiza	Glycyrrhiza glabra	Root and Rhizome	Plant-derived drugs	POWO, MPNS	6g
Cheng J 2016	modified Danggui Yinzi	Nourish blood and moisten dryness, disperse wind and relieve itching.	Danggui	Angelica sinensis (Oliv.) Diels	Apiaceae	Angelica	Angelica sinensis	Root	Plant-derived drugs	POWO, MPNS	15g
			Dihuang	Rehmannia glutinosa (Gaertn.) Libosch. ex DC.	Orobanchaceae	Rehmannia	Rehmannia glutinosa	Root	Plant-derived drugs	POWO, MPNS	12g
			Baishao	Paeonia lactiflora Pall.	Paeoniaceae	Paeonia	Paeonia lactiflora	Root	Plant-derived drugs	POWO, MPNS	10g
			Chuanxiong	Oreocome striata (DC.) Pimenov & Kljuykov	Apiaceae	Oreocome	Oreocome striata	Rhizome	Plant-derived drugs	POWO, MPNS	10g
			Fangfeng	Saposhnikovia divaricata (Turcz. ex Ledeb.) Schischk.	Apiaceae	Saposhnikovia	Saposhnikovia divaricata	Root	Plant-derived drugs	POWO, MPNS	10g
			Jingjie	Nepeta tenuifolia Benth.	Lamiaceae	Nepeta	Nepeta tenuifolia	Aerial Part	Plant-derived drugs	POWO, MPNS	10g
			Heshouwu	Pleuropterus multiflorus (Thunb.) Turcz. ex Nakai	Polygonaceae	Pleuropterus	Pleuropterus multiflorus	Stem	Plant-derived drugs	POWO, MPNS	10g
			Huangqi	Astragalus mongholicus Bunge	Fabaceae	Astragalus	Astragalus mongholicus	Root	Plant-derived drugs	POWO, MPNS	10g
			Kushen	Sophora flavescens Aiton	Fabaceae	Sophora	Sophora flavescens	Root	Plant-derived drugs	POWO, MPNS	9g
			Jiangcan	Cordyceps chanhua Z.Z. Li, F.G. Luan, N. Hywel-Jones, C.R. Li & S.L. Zhang, 2021	Cordycipitaceae	Cordyceps	Cordyceps chanhua	Dried Larva Infected by Beauveria bassiana	Animal-derived drugs	MycoBank	9g
			Baixianpi	Dictamnus dasycarpus Turcz.	Rutaceae	Dictamnus	dasycarpus	Root Bark	Plant-derived drugs	POWO, MPNS	9g
			Gancao	Glycyrrhiza glabra L.	Fabaceae	Glycyrrhiza	Glycyrrhiza glabra	Root and Rhizome	Plant-derived drugs	POWO, MPNS	9g
Liu N 2016	Danggui Yinzi	Nourish blood and moisten dryness, disperse wind and relieve itching.	Danggui	Angelica sinensis (Oliv.) Diels	Apiaceae	Angelica	Angelica sinensis	Root	Plant-derived drugs	POWO, MPNS	20g
			Baishao	Paeonia lactiflora Pall.	Paeoniaceae	Paeonia	Paeonia lactiflora	Root	Plant-derived drugs	POWO, MPNS	20g
			Chuanxiong	Oreocome striata (DC.) Pimenov & Kljuykov	Apiaceae	Oreocome	Oreocome striata	Rhizome	Plant-derived drugs	POWO, MPNS	15g
			Dihuang	Rehmannia glutinosa (Gaertn.) Libosch. ex DC.	Orobanchaceae	Rehmannia	Rehmannia glutinosa	Root	Plant-derived drugs	POWO, MPNS	25g
			Fangfeng	Saposhnikovia divaricata (Turcz. ex Ledeb.) Schischk.	Apiaceae	Saposhnikovia	Saposhnikovia divaricata	Root	Plant-derived drugs	POWO, MPNS	15g
			Heshouwu	Pleuropterus multiflorus (Thunb.) Turcz. ex Nakai	Polygonaceae	Pleuropterus	Pleuropterus multiflorus	Stem	Plant-derived drugs	POWO, MPNS	10g
			Huangqi	Astragalus mongholicus Bunge	Fabaceae	Astragalus	Astragalus mongholicus	Root	Plant-derived drugs	POWO, MPNS	25g
			Gancao	Glycyrrhiza glabra L.	Fabaceae	Glycyrrhiza	Glycyrrhiza glabra	Root and Rhizome	Plant-derived drugs	POWO, MPNS	10g
Shi CR 2013	Danggui Yinzi	Nourish blood and moisten dryness, disperse wind and relieve itching.	Danggui	Angelica sinensis (Oliv.) Diels	Apiaceae	Angelica	Angelica sinensis	Root	Plant-derived drugs	POWO, MPNS	15g
			Baishao	Paeonia lactiflora Pall.	Paeoniaceae	Paeonia	Paeonia lactiflora	Root	Plant-derived drugs	POWO, MPNS	15g
			Chuanxiong	Oreocome striata (DC.) Pimenov & Kljuykov	Apiaceae	Oreocome	Oreocome striata	Rhizome	Plant-derived drugs	POWO, MPNS	10g
			Dihuang	Rehmannia glutinosa (Gaertn.) Libosch. ex DC.	Orobanchaceae	Rehmannia	Rehmannia glutinosa	Root	Plant-derived drugs	POWO, MPNS	30g
			Jili	Tribulus cistoides L.	Zygophyllaceae	Tribulus	cistoides	Fruit	Plant-derived drugs	POWO, MPNS	20g
			Fangfeng	Saposhnikovia divaricata (Turcz. ex Ledeb.) Schischk.	Apiaceae	Saposhnikovia	Saposhnikovia divaricata	Root	Plant-derived drugs	POWO, MPNS	10g
			Jingjie	Nepeta tenuifolia Benth.	Lamiaceae	Nepeta	Nepeta tenuifolia	Aerial Part	Plant-derived drugs	POWO, MPNS	10g
			Heshouwu	Pleuropterus multiflorus (Thunb.) Turcz. ex Nakai	Polygonaceae	Pleuropterus	Pleuropterus multiflorus	Stem	Plant-derived drugs	POWO, MPNS	15g
			Huangqi	Astragalus mongholicus Bunge	Fabaceae	Astragalus	Astragalus mongholicus	Root	Plant-derived drugs	POWO, MPNS	30g
			Gancao	Glycyrrhiza glabra L.	Fabaceae	Glycyrrhiza	Glycyrrhiza glabra	Root and Rhizome	Plant-derived drugs	POWO, MPNS	6g
Zhang TL 2011	Danggui Yinzi	Nourish blood and moisten dryness, disperse wind and relieve itching.	Danggui	Angelica sinensis (Oliv.) Diels	Apiaceae	Angelica	Angelica sinensis	Root	Plant-derived drugs	POWO, MPNS	15g
			Chuanxiong	Oreocome striata (DC.) Pimenov & Kljuykov	Apiaceae	Oreocome	Oreocome striata	Rhizome	Plant-derived drugs	POWO, MPNS	10g
			Baishao	Paeonia lactiflora Pall.	Paeoniaceae	Paeonia	Paeonia lactiflora	Root	Plant-derived drugs	POWO, MPNS	15g
			Dihuang	Rehmannia glutinosa (Gaertn.) Libosch. ex DC.	Orobanchaceae	Rehmannia	Rehmannia glutinosa	Root	Plant-derived drugs	POWO, MPNS	15g
			Fangfeng	Saposhnikovia divaricata (Turcz. ex Ledeb.) Schischk.	Apiaceae	Saposhnikovia	Saposhnikovia divaricata	Root	Plant-derived drugs	POWO, MPNS	10g
			Jili	Tribulus cistoides L.	Zygophyllaceae	Tribulus	cistoides	Fruit	Plant-derived drugs	POWO, MPNS	15g
			Jingjie	Nepeta tenuifolia Benth.	Lamiaceae	Nepeta	Nepeta tenuifolia	Aerial Part	Plant-derived drugs	POWO, MPNS	10g
			Heshouwu	Pleuropterus multiflorus (Thunb.) Turcz. ex Nakai	Polygonaceae	Pleuropterus	Pleuropterus multiflorus	Stem	Plant-derived drugs	POWO, MPNS	15g
			Huangqi	Astragalus mongholicus Bunge	Fabaceae	Astragalus	Astragalus mongholicus	Root	Plant-derived drugs	POWO, MPNS	15g
			Gancao	Glycyrrhiza glabra L.	Fabaceae	Glycyrrhiza	Glycyrrhiza glabra	Root and Rhizome	Plant-derived drugs	POWO, MPNS	6g
Xu D 2024	modified Guizhi decoction	Harmonize Ying and Wei	Guizhi	Neolitsea cassia (L.) Kosterm.	Lauraceae	Neolitsea	Neolitsea cassia	stem bark	Plant-derived drugs	POWO, MPNS	10g
			Baishao	Paeonia lactiflora Pall.	Paeoniaceae	Paeonia	Paeonia lactiflora	Root	Plant-derived drugs	POWO, MPNS	10g
			Shengjiang	Zingiber officinale Roscoe	Zingiberaceae	Zingiber	Zingiber officinale	Rhizome	Plant-derived drugs	POWO, MPNS	10g
			Gancao	Glycyrrhiza glabra L.	Fabaceae	Glycyrrhiza	Glycyrrhiza glabra	Root and Rhizome	Plant-derived drugs	POWO, MPNS	10g
			Dazao	Ziziphus jujuba Mill.	Rhamnaceae	Ziziphus	Ziziphus jujuba	Fruit	Plant-derived drugs	POWO, MPNS	4 units
			Yiyiren	Coix lacryma-jobi L.	Poaceae	Coix	Coix lacryma-jobi	Seed	Plant-derived drugs	POWO, MPNS	30g	Pruritus (marked)
			Baijiangcao	Patrinia scabiosifolia Link	Caprifoliaceae	Patrinia	scabiosifolia	Whole plant	Plant-derived drugs	POWO, MPNS	18g	Pruritus (marked)
			Danpi	Paeonia × suffruticosa Andrews	Ranunculaceae	Paeonia	Paeonia × suffruticosa	Root Bark	Plant-derived drugs	POWO, MPNS	10g	Pruritus (marked)
			Dihuang	Rehmannia glutinosa (Gaertn.) Libosch. ex DC.	Orobanchaceae	Rehmannia	Rehmannia glutinosa	Root	Plant-derived drugs	POWO, MPNS	9g	Wheals with prominent erythema
			Chishao	Paeonia lactiflora Pall.	Paeoniaceae	Paeonia	Paeonia lactiflora	Root	Plant-derived drugs	POWO, MPNS	12g	Wheals with prominent erythema
			Chuanxiong	Oreocome striata (DC.) Pimenov & Kljuykov	Apiaceae	Oreocome	Oreocome striata	Rhizome	Plant-derived drugs	POWO, MPNS	9g	Wheals with prominent erythema
			Shigao	CaSO₄·2H₂O	Hydrated sulfates	Gypsum group	Gypsum	Mineral	Mineral drugs	Mindat	9g	Fever
			Huangqin	Scutellaria baicalensis Georgi	Lamiaceae	Scutellaria	Scutellaria baicalensis	Root	Plant-derived drugs	POWO, MPNS	9g	Fever
			Zhizi	Gardenia jasminoides J.Ellis	Rubiaceae	Gardenia	Gardenia jasminoides	Fruit	Plant-derived drugs	POWO, MPNS	9g	Fever
			Lianqiao	Forsythia suspensa (Thunb.) Vahl	Oleaceae	Forsythia	Forsythia suspensa	Fruit	Plant-derived drugs	POWO, MPNS	6g	Fever
LI GX 2021	modified Guizhi decoction	Harmonize Ying and Wei	Baishao	Paeonia lactiflora Pall.	Paeoniaceae	Paeonia	Paeonia lactiflora	Root	Plant-derived drugs	POWO, MPNS	15g
			Danggui	Angelica sinensis (Oliv.) Diels	Apiaceae	Angelica	Angelica sinensis	Root	Plant-derived drugs	POWO, MPNS	12g
			Dazao	Ziziphus jujuba Mill.	Rhamnaceae	Ziziphus	Ziziphus jujuba	Fruit	Plant-derived drugs	POWO, MPNS	12g
			Guizhi	Neolitsea cassia (L.) Kosterm.	Lauraceae	Neolitsea	Neolitsea cassia	stem bark	Plant-derived drugs	POWO, MPNS	10g
			Shengma	Actaea dahurica (Turcz. ex Fisch. & C.A.Mey.) Franch.	Ranunculaceae	Actaea	Actaea dahurica	Rhizome	Plant-derived drugs	POWO, MPNS	10g
			Shengjiang	Zingiber officinale Roscoe	Zingiberaceae	Zingiber	Zingiber officinale	Rhizome	Plant-derived drugs	POWO, MPNS	10g
			Gancao	Glycyrrhiza glabra L.	Fabaceae	Glycyrrhiza	Glycyrrhiza glabra	Root and Rhizome	Plant-derived drugs	POWO, MPNS	6g
			Jili	Tribulus cistoides L.	Zygophyllaceae	Tribulus	cistoides	Fruit	Plant-derived drugs	POWO, MPNS	10g	Pruritus (marked)
			Longgu	Fossilia Ossis Mastodi	Fossil bones of mammals	Not specified	Not specified	Fossilized Bone	Fossil animal medicine	Mindat	30g	Restless
Zhou C 2020	modified Guizhi decoction	Harmonize Ying and Wei	Shengjiang	Zingiber officinale Roscoe	Zingiberaceae	Zingiber	Zingiber officinale	Rhizome	Plant-derived drugs	POWO, MPNS	3 slices
			Dazao	Ziziphus jujuba Mill.	Rhamnaceae	Ziziphus	Ziziphus jujuba	Fruit	Plant-derived drugs	POWO, MPNS	5 units
			Baishao	Paeonia lactiflora Pall.	Paeoniaceae	Paeonia	Paeonia lactiflora	Root	Plant-derived drugs	POWO, MPNS	9g
			Guizhi	Neolitsea cassia (L.) Kosterm.	Lauraceae	Neolitsea	Neolitsea cassia	stem bark	Plant-derived drugs	POWO, MPNS	12g
			Gancao	Glycyrrhiza glabra L.	Fabaceae	Glycyrrhiza	Glycyrrhiza glabra	Root and Rhizome	Plant-derived drugs	POWO, MPNS	6g
			Chuanxiong	Oreocome striata (DC.) Pimenov & Kljuykov	Apiaceae	Oreocome	Oreocome striata	Rhizome	Plant-derived drugs	POWO, MPNS	9g	Wheals with prominent erythema
			Dihuang	Rehmannia glutinosa (Gaertn.) Libosch. ex DC.	Orobanchaceae	Rehmannia	Rehmannia glutinosa	Root	Plant-derived drugs	POWO, MPNS	9g	Wheals with prominent erythema
			Chishao	Paeonia lactiflora Pall.	Paeoniaceae	Paeonia	Paeonia lactiflora	Root	Plant-derived drugs	POWO, MPNS	12g	Wheals with prominent erythema
			Fangfeng	Saposhnikovia divaricata (Turcz. ex Ledeb.) Schischk.	Apiaceae	Saposhnikovia	Saposhnikovia divaricata	Root	Plant-derived drugs	POWO, MPNS	9g	Pruritus (marked)
			Chantui	Cryptotympana atrata (Fabricius, 1775)	Cicadidae	Cryptotympana	Cryptotympana atrata	Exuviae	Animal-derived drug	ITIS	9g	Pruritus (marked)
			Huangqin	Scutellaria baicalensis Georgi	Lamiaceae	Scutellaria	Scutellaria baicalensis	Root	Plant-derived drugs	POWO, MPNS	9g	Fever
			Lianqiao	Forsythia suspensa (Thunb.) Vahl	Oleaceae	Forsythia	Forsythia suspensa	Fruit	Plant-derived drugs	POWO, MPNS	9g	Fever
			Zhizi	Gardenia jasminoides J.Ellis	Rubiaceae	Gardenia	Gardenia jasminoides	Fruit	Plant-derived drugs	POWO, MPNS	9g	Fever
			Shigao	CaSO₄·2H₂O	Hydrated sulfates	Gypsum group	Gypsum	Mineral	Mineral drugs	Mindat	9g	gastrointestinal discomfort
			Baizhu	Atractylodes macrocephala Koidz.	Asteraceae	Atractylodes	Atractylodes macrocephala	Rhizome	Plant-derived drugs	POWO, MPNS	12g	gastrointestinal discomfort
			Fuling	Wolfiporia cocos (Schwein.) Ryvarden & Gilb., 1984	Polyporaceae	Wolfiporia	Wolfiporia cocos	Sclerotium	Fungal drugs	MycoBank	12g	gastrointestinal discomfort
Wu XC 2019	modified Guizhi decoction	Harmonize Ying and Wei	Guizhi	Neolitsea cassia (L.) Kosterm.	Lauraceae	Neolitsea	Neolitsea cassia	stem bark	Plant-derived drugs	POWO, MPNS	12g
			Baishao	Paeonia lactiflora Pall.	Paeoniaceae	Paeonia	Paeonia lactiflora	Root	Plant-derived drugs	POWO, MPNS	9g
			Shengjiang	Zingiber officinale Roscoe	Zingiberaceae	Zingiber	Zingiber officinale	Rhizome	Plant-derived drugs	POWO, MPNS	9g
			Dazao	Ziziphus jujuba Mill.	Rhamnaceae	Ziziphus	Ziziphus jujuba	Fruit	Plant-derived drugs	POWO, MPNS	9g
			Gancao	Glycyrrhiza glabra L.	Fabaceae	Glycyrrhiza	Glycyrrhiza glabra	Root and Rhizome	Plant-derived drugs	POWO, MPNS	6g
			Shigao	CaSO₄·2H₂O	Hydrated sulfates	Gypsum group	Gypsum	Mineral	Mineral drugs	Mindat	9g	Fever
			Huangqin	Scutellaria baicalensis Georgi	Lamiaceae	Scutellaria	Scutellaria baicalensis	Root	Plant-derived drugs	POWO, MPNS	9g	Fever
			Lianqiao	Forsythia suspensa (Thunb.) Vahl	Oleaceae	Forsythia	Forsythia suspensa	Fruit	Plant-derived drugs	POWO, MPNS	6g	Fever
			Chishao	Paeonia lactiflora Pall.	Paeoniaceae	Paeonia	Paeonia lactiflora	Root	Plant-derived drugs	POWO, MPNS	12g	Wheals with prominent erythema/swelling
			Dihuang	Rehmannia glutinosa (Gaertn.) Libosch. ex DC.	Orobanchaceae	Rehmannia	Rehmannia glutinosa	Root	Plant-derived drugs	POWO, MPNS	9g	Wheals with prominent erythema/swelling
			Chuanxiong	Oreocome striata (DC.) Pimenov & Kljuykov	Apiaceae	Oreocome	Oreocome striata	Rhizome	Plant-derived drugs	POWO, MPNS	9g	Wheals with prominent erythema/swelling
			Huangqi	Astragalus mongholicus Bunge	Fabaceae	Astragalus	Astragalus mongholicus	Root	Plant-derived drugs	POWO, MPNS	10g	Asthenia
Yu X 2016	modified Guizhi decoction	Harmonize Ying and Wei	Baishao	Paeonia lactiflora Pall.	Paeoniaceae	Paeonia	Paeonia lactiflora	Root	Plant-derived drugs	POWO, MPNS	18g
			Danggui	Angelica sinensis (Oliv.) Diels	Apiaceae	Angelica	Angelica sinensis	Root	Plant-derived drugs	POWO, MPNS	18g
			Jixueteng	Spatholobus suberectus Dunn	Fabaceae	Spatholobus	Spatholobus suberectus	Vine Stem	Plant-derived drugs	POWO, MPNS	20g
			Huangqi	Astragalus mongholicus Bunge	Fabaceae	Astragalus	Astragalus mongholicus	Root	Plant-derived drugs	POWO, MPNS	30g
			Gegen	Pueraria montana var. lobata (Willd.) Maesen & S.M.Almeida ex Sanjappa & Predeep	Fabaceae	Pueraria	Pueraria montana	Root	Plant-derived drugs	POWO, MPNS	10g
			Fangfeng	Saposhnikovia divaricata (Turcz. ex Ledeb.) Schischk.	Apiaceae	Saposhnikovia	Saposhnikovia divaricata	Root	Plant-derived drugs	POWO, MPNS	10g
			Guizhi	Neolitsea cassia (L.) Kosterm.	Lauraceae	Neolitsea	Neolitsea cassia	stem bark	Plant-derived drugs	POWO, MPNS	10g
			Jingjie	Nepeta tenuifolia Benth.	Lamiaceae	Nepeta	Nepeta tenuifolia	Aerial Part	Plant-derived drugs	POWO, MPNS	10g
			Fuping	Spirodela polyrhiza (L.) Schleid.	Araceae	Spirodela	Spirodela polyrhiza	Whole Plant	Plant-derived drugs	POWO, MPNS	10g
			Digupi	Lycium chinense Mill.	Solanaceae	Lycium	Lycium chinense	Root Bark	Plant-derived drugs	POWO, MPNS	10g
			Wushaoshe	Ptyas dhumnades (Cantor, 1842)	Colubridae	Ptyas	Ptyas dhumnades	Whole body	Animal-derived drugs	ITIS	10g
			Baimaogen	Imperata cylindrica (L.) Raeusch.	Poaceae	Imperata	cylindrica	Rhizome	Plant-derived drugs	POWO, MPNS	15g
			Chaihu	Bupleurum chinense DC.	Apiaceae	Bupleurum	Bupleurum chinense	Root	Plant-derived drugs	POWO, MPNS	Unknown	Morning-onset wheals
			Shengma	Actaea dahurica (Turcz. ex Fisch. & C.A.Mey.) Franch.	Ranunculaceae	Actaea	Actaea dahurica	Rhizome	Plant-derived drugs	POWO, MPNS	Unknown	Morning-onset wheals
			Biejia	Pelodiscus sinensis (Wiegmann, 1834)	Trionychidae	Pelodiscus	Pelodiscus sinensis	Carapace	Animal-derived drug	ISIS	Unknown	Afternoon-onset wheals
			Zhenzhumu	Pteria martensii (Dunker, 1872)	Pteriidae	Pteria	martensii	Shell	Animal-derived drug	GBIF	Unknown	Afternoon-onset wheals
Cao YC 2015	modified Guizhi decoction	Harmonize Ying and Wei	Guizhi	Neolitsea cassia (L.) Kosterm.	Lauraceae	Neolitsea	Neolitsea cassia	stem bark	Plant-derived drugs	POWO, MPNS	15g
			Baishao	Paeonia lactiflora Pall.	Paeoniaceae	Paeonia	Paeonia lactiflora	Root	Plant-derived drugs	POWO, MPNS	20g
			Shengjiang	Zingiber officinale Roscoe	Zingiberaceae	Zingiber	Zingiber officinale	Rhizome	Plant-derived drugs	POWO, MPNS	15g
			Gancao	Glycyrrhiza glabra L.	Fabaceae	Glycyrrhiza	Glycyrrhiza glabra	Root and Rhizome	Plant-derived drugs	POWO, MPNS	6g
			Dazao	Ziziphus jujuba Mill.	Rhamnaceae	Ziziphus	Ziziphus jujuba	Fruit	Plant-derived drugs	POWO, MPNS	15g
			Dangshen	Codonopsis pilosula (Franch.) Nannf.	Campanulaceae	Codonopsis	Codonopsis pilosula	Root	Plant-derived drugs	POWO, MPNS	15g
			Huangqi	Astragalus mongholicus Bunge	Fabaceae	Astragalus	Astragalus mongholicus	Root	Plant-derived drugs	POWO, MPNS	30g
			Danggui	Angelica sinensis (Oliv.) Diels	Apiaceae	Angelica	Angelica sinensis	Root	Plant-derived drugs	POWO, MPNS	20g
			Jili	Tribulus cistoides L.	Zygophyllaceae	Tribulus	cistoides	Fruit	Plant-derived drugs	POWO, MPNS	30g	Pruritus (marked)
			Chantui	Cryptotympana atrata (Fabricius, 1775)	Cicadidae	Cryptotympana	Cryptotympana atrata	Exuviae	Animal-derived drug	ITIS	10g	Pruritus (marked)
Yang SH 2018	Xiaofeng powder and Qingshang Fangfeng decoction	Harmonize Ying and Wei	Fangfeng	Saposhnikovia divaricata (Turcz. ex Ledeb.) Schischk.	Apiaceae	Saposhnikovia	Saposhnikovia divaricata	Root	Plant-derived drugs	POWO, MPNS	0.073
			Cangzhu	Atractylodes lancea (Thunb.) DC.	Asteraceae	Atractylodes	Atractylodes lancea	Rhizome	Plant-derived drugs	POWO, MPNS	0.073
			Jingjie	Nepeta tenuifolia Benth.	Lamiaceae	Nepeta	Nepeta tenuifolia	Aerial Part	Plant-derived drugs	POWO, MPNS	0.073
			Niubangzi	Arctium lappa L.	Asteraceae	Arctium	Arctium lappa	Fruit	Plant-derived drugs	POWO, MPNS	0.073
			Gancao	Glycyrrhiza glabra L.	Fabaceae	Glycyrrhiza	Glycyrrhiza glabra	Root and Rhizome	Plant-derived drugs	POWO, MPNS	0.037
			Dihuang	Rehmannia glutinosa (Gaertn.) Libosch. ex DC.	Orobanchaceae	Rehmannia	Rehmannia glutinosa	Root	Plant-derived drugs	POWO, MPNS	0.073
			Shigao	CaSO₄·2H₂O	Hydrated sulfates	Gypsum group	Gypsum	Mineral	Mineral drugs	Mindat	0.073
			Mutong	Akebia quinata (Thunb. ex Houtt.) Decne.	Lardizabalaceae	Akebia	Akebia quinata	Vine Stem	Plant-derived drugs	POWO, MPNS	0.037
			Chantui	Cryptotympana atrata (Fabricius, 1775)	Cicadidae	Cryptotympana	Cryptotympana atrata	Exuviae	Animal-derived drug	ITIS	0.073
			Heizhima	Sesamum indicum L.	Pedaliaceae	Sesamum	Sesamum indicum	Seed	Plant-derived drugs	POWO, MPNS	0.073
			Kushen	Sophora flavescens Aiton	Fabaceae	Sophora	Sophora flavescens	Root	Plant-derived drugs	POWO, MPNS	0.073
			Danggui	Angelica sinensis (Oliv.) Diels	Apiaceae	Angelica	Angelica sinensis	Root	Plant-derived drugs	POWO, MPNS	0.073
			Zhimu	Anemarrhena asphodeloides Bunge	Asparagaceae	Anemarrhena	Anemarrhena asphodeloides	Rhizome	Plant-derived drugs	POWO, MPNS	0.138
			Fangfeng	Saposhnikovia divaricata (Turcz. ex Ledeb.) Schischk.	Apiaceae	Saposhnikovia	Saposhnikovia divaricata	Root	Plant-derived drugs	POWO, MPNS	0.1
			Huanglian	Coptis chinensis Franch.	Ranunculaceae	Coptis	Coptis chinensis	Rhizome	Plant-derived drugs	POWO, MPNS	0.05
			Chuanxiong	Oreocome striata (DC.) Pimenov & Kljuykov	Apiaceae	Oreocome	Oreocome striata	Rhizome	Plant-derived drugs	POWO, MPNS	0.1
			Huangqin	Scutellaria baicalensis Georgi	Lamiaceae	Scutellaria	Scutellaria baicalensis	Root	Plant-derived drugs	POWO, MPNS	0.1
			Jiegeng	Platycodon grandiflorus (Jacq.) A.DC.	Campanulaceae	Platycodon	Platycodon grandiflorus	Root	Plant-derived drugs	POWO, MPNS	0.05
			Lianqiao	Forsythia suspensa (Thunb.) Vahl	Oleaceae	Forsythia	Forsythia suspensa	Fruit	Plant-derived drugs	POWO, MPNS	0.1
			Bohe	Mentha × piperita L.	Lamiaceae	Mentha	Mentha × piperita	Leaf	Plant-derived drugs	POWO, MPNS	0.05
			Baizhi	Angelica dahurica (Hoffm.) Benth. & Hook.f. ex Franch. & Sav.	Apiaceae	Angelica	Angelica dahurica	Root	Plant-derived drugs	POWO, MPNS	0.1
			Jingjie	Nepeta tenuifolia Benth.	Lamiaceae	Nepeta	Nepeta tenuifolia	Aerial Part	Plant-derived drugs	POWO, MPNS	0.05
			Zhiqiao	Citrus × aurantium L.	Rutaceae	Citrus	Citrus × aurantium	Fruit	Plant-derived drugs	POWO, MPNS	0.05
			Gancao	Glycyrrhiza glabra L.	Fabaceae	Glycyrrhiza	Glycyrrhiza glabra	Root and Rhizome	Plant-derived drugs	POWO, MPNS	0.05
Lu YS 2011	modified Xiaofeng powder	Disperse wind and eliminate dampness, clear heat and nourish blood.	Danggui	Angelica sinensis (Oliv.) Diels	Apiaceae	Angelica	Angelica sinensis	Root	Plant-derived drugs	POWO, MPNS	15g
			Shigao	CaSO₄·2H₂O	Hydrated sulfates	Gypsum group	Gypsum	Mineral	Mineral drugs	Mindat	20g
			Zhimu	Anemarrhena asphodeloides Bunge	Asparagaceae	Anemarrhena	Anemarrhena asphodeloides	Rhizome	Plant-derived drugs	POWO, MPNS	10g
			Dihuang	Rehmannia glutinosa (Gaertn.) Libosch. ex DC.	Orobanchaceae	Rehmannia	Rehmannia glutinosa	Root	Plant-derived drugs	POWO, MPNS	20g
			Jingjie	Nepeta tenuifolia Benth.	Lamiaceae	Nepeta	Nepeta tenuifolia	Aerial Part	Plant-derived drugs	POWO, MPNS	15g
			Fangfeng	Saposhnikovia divaricata (Turcz. ex Ledeb.) Schischk.	Apiaceae	Saposhnikovia	Saposhnikovia divaricata	Root	Plant-derived drugs	POWO, MPNS	10g
			Kushen	Sophora flavescens Aiton	Fabaceae	Sophora	Sophora flavescens	Root	Plant-derived drugs	POWO, MPNS	10g
			Mutong	Akebia quinata (Thunb. ex Houtt.) Decne.	Lardizabalaceae	Akebia	Akebia quinata	Vine Stem	Plant-derived drugs	POWO, MPNS	5g
			Niubangzi	Arctium lappa L.	Asteraceae	Arctium	Arctium lappa	Fruit	Plant-derived drugs	POWO, MPNS	10g
			Chantui	Cryptotympana atrata (Fabricius, 1775)	Cicadidae	Cryptotympana	Cryptotympana atrata	Exuviae	Animal-derived drug	ITIS	10g
			Gancao	Glycyrrhiza glabra L.	Fabaceae	Glycyrrhiza	Glycyrrhiza glabra	Root and Rhizome	Plant-derived drugs	POWO, MPNS	5g
			Wushaoshe	Ptyas dhumnades (Cantor, 1842)	Colubridae	Ptyas	Ptyas dhumnades	Whole body	Animal-derived drugs	ITIS	10g
			Baixianpi	Dictamnus dasycarpus Turcz.	Rutaceae	Dictamnus	dasycarpus	Root Bark	Plant-derived drugs	POWO, MPNS	15g
			Jili	Tribulus cistoides L.	Zygophyllaceae	Tribulus	cistoides	Fruit	Plant-derived drugs	POWO, MPNS	15g
			Danshen	Salvia miltiorrhiza Bunge	Lamiaceae	Salvia	Salvia miltiorrhiza	Root and Rhizome	Plant-derived drugs	POWO, MPNS	30g
Bai WJ 2011	modified Xiaofeng powder	Disperse wind and eliminate dampness, clear heat and nourish blood.	Huangqi	Astragalus mongholicus Bunge	Fabaceae	Astragalus	Astragalus mongholicus	Root	Plant-derived drugs	POWO, MPNS	30g
			Fangfeng	Saposhnikovia divaricata (Turcz. ex Ledeb.) Schischk.	Apiaceae	Saposhnikovia	Saposhnikovia divaricata	Root	Plant-derived drugs	POWO, MPNS	15g
			Baizhu	Atractylodes macrocephala Koidz.	Asteraceae	Atractylodes	Atractylodes macrocephala	Rhizome	Plant-derived drugs	POWO, MPNS	15g
			Danshen	Salvia miltiorrhiza Bunge	Lamiaceae	Salvia	Salvia miltiorrhiza	Root and Rhizome	Plant-derived drugs	POWO, MPNS	15g
			Danggui	Angelica sinensis (Oliv.) Diels	Apiaceae	Angelica	Angelica sinensis	Root	Plant-derived drugs	POWO, MPNS	15g
			Danpi	Paeonia × suffruticosa Andrews	Ranunculaceae	Paeonia	Paeonia × suffruticosa	Root Bark	Plant-derived drugs	POWO, MPNS	10g
			Dihuang	Rehmannia glutinosa (Gaertn.) Libosch. ex DC.	Orobanchaceae	Rehmannia	Rehmannia glutinosa	Root	Plant-derived drugs	POWO, MPNS	10g
			Dihuang	Rehmannia glutinosa (Gaertn.) Libosch. ex DC.	Orobanchaceae	Rehmannia	Rehmannia glutinosa	Root	Plant-derived drugs	POWO, MPNS	10g
			Chantui	Cryptotympana atrata (Fabricius, 1775)	Cicadidae	Cryptotympana	Cryptotympana atrata	Exuviae	Animal-derived drug	ITIS	10g
			Kushen	Sophora flavescens Aiton	Fabaceae	Sophora	Sophora flavescens	Root	Plant-derived drugs	POWO, MPNS	8g
			Gancao	Glycyrrhiza glabra L.	Fabaceae	Glycyrrhiza	Glycyrrhiza glabra	Root and Rhizome	Plant-derived drugs	POWO, MPNS	8g
			Guizhi	Neolitsea cassia (L.) Kosterm.	Lauraceae	Neolitsea	Neolitsea cassia	stem bark	Plant-derived drugs	POWO, MPNS	10g	Wind-Cold Constraining Exterior Syndrome
			Mahuang	Ephedra sinica Stapf	Ephedraceae	Ephedra	Ephedra sinica	Herbaceous Stem	Plant-derived drugs	POWO, MPNS	6g	Wind-Cold Constraining Exterior Syndrome
			Jinyinhua	Lonicera japonica Thunb.	Caprifoliaceae	Lonicera	Lonicera japonica	Flower Buds	Plant-derived drugs	POWO, MPNS	10g	Wind-Heat Syndrome
			Huangqin	Scutellaria baicalensis Georgi	Lamiaceae	Scutellaria	Scutellaria baicalensis	Root	Plant-derived drugs	POWO, MPNS	10g	Wind-Heat Syndrome
			Weilingxian	Clematis chinensis Osbeck	Ranunculaceae	Clematis	Clematis chinensis	Root and Rhizome	Plant-derived drugs	POWO, MPNS	15g	Chronic recurrent episodes with intractable pruritus
			Jiangcan	Cordyceps chanhua Z.Z. Li, F.G. Luan, N. Hywel-Jones, C.R. Li & S.L. Zhang, 2021	Cordycipitaceae	Cordyceps	Cordyceps chanhua	Dried Larva Infected by Beauveria bassiana	Animal-derived drugs	MycoBank	10g	Chronic recurrent episodes with intractable pruritus
			Quanxie	Mesobuthus martensii (Karsch, 1879)	Buthidae	Mesobuthus	Mesobuthus martensii	Dried Whole Body	Animal-derived drugs	GBIF、ITIS	6g	Chronic recurrent episodes with intractable pruritus
Wu ST 2023	Liangxue Xiaofeng powder	Disperse wind and eliminate dampness, clear heat and nourish blood.	Dihuang	Rehmannia glutinosa (Gaertn.) Libosch. ex DC.	Orobanchaceae	Rehmannia	Rehmannia glutinosa	Root	Plant-derived drugs	POWO, MPNS	15g
			Shigao	CaSO₄·2H₂O	Hydrated sulfates	Gypsum group	Gypsum	Mineral	Mineral drugs	Mindat	15g
			Chishao	Paeonia lactiflora Pall.	Paeoniaceae	Paeonia	Paeonia lactiflora	Root	Plant-derived drugs	POWO, MPNS	6g
			Danpi	Paeonia × suffruticosa Andrews	Ranunculaceae	Paeonia	Paeonia × suffruticosa	Root Bark	Plant-derived drugs	POWO, MPNS	6g
			Danggui	Angelica sinensis (Oliv.) Diels	Apiaceae	Angelica	Angelica sinensis	Root	Plant-derived drugs	POWO, MPNS	6g
			Jingjie	Nepeta tenuifolia Benth.	Lamiaceae	Nepeta	Nepeta tenuifolia	Aerial Part	Plant-derived drugs	POWO, MPNS	6g
			Kushen	Sophora flavescens Aiton	Fabaceae	Sophora	Sophora flavescens	Root	Plant-derived drugs	POWO, MPNS	6g
			Jili	Tribulus cistoides L.	Zygophyllaceae	Tribulus	cistoides	Fruit	Plant-derived drugs	POWO, MPNS	6g
			Zhimu	Anemarrhena asphodeloides Bunge	Asparagaceae	Anemarrhena	Anemarrhena asphodeloides	Rhizome	Plant-derived drugs	POWO, MPNS	6g
			Chantui	Cryptotympana atrata (Fabricius, 1775)	Cicadidae	Cryptotympana	Cryptotympana atrata	Exuviae	Animal-derived drug	ITIS	3g
			Gancao	Glycyrrhiza glabra L.	Fabaceae	Glycyrrhiza	Glycyrrhiza glabra	Root and Rhizome	Plant-derived drugs	POWO, MPNS	2g
Zhan GY 2023	modified Maxing Shigan decoction	Cool the blood and disperse wind, clear heat and relieve itching.	Shigao	CaSO₄·2H₂O	Hydrated sulfates	Gypsum group	Gypsum	Mineral	Mineral drugs	Mindat	20g
			Shuiniujiao	Bubalus bubalis (Linnaeus, 1758)	Bovidae	Bubalus	Bubalus bubalis	Horn	Animal-derived drugs	ITIS	15g
			Kuxingren	Prunus armeniaca var. armeniaca	Rosaceae	Prunus	Prunus armeniaca	Seed	Plant-derived drugs	POWO, MPNS	15g
			Qianliguang	Senecio scandens Buch.-Ham. ex D.Don	Asteraceae	Senecio	Senecio scandens	Root	Plant-derived drugs	POWO, MPNS	15g
			Baixianpi	Dictamnus dasycarpus Turcz.	Rutaceae	Dictamnus	dasycarpus	Root Bark	Plant-derived drugs	POWO, MPNS	15g
			Difuzi	Bassia scoparia (L.) Voss	Amaranthaceae	Bassia	Bassia scoparia	Fruit	Plant-derived drugs	POWO, MPNS	15g
			Baihuasheshecao	Scleromitrion diffusum (Willd.) R.J.Wang	Rubiaceae	Scleromitrion	Scleromitrion diffusum	Whole plant	Plant-derived drugs	POWO, MPNS	15g
			Mahuang	Ephedra sinica Stapf	Ephedraceae	Ephedra	Ephedra sinica	Herbaceous Stem	Plant-derived drugs	POWO, MPNS	10g
			Dihuang	Rehmannia glutinosa (Gaertn.) Libosch. ex DC.	Orobanchaceae	Rehmannia	Rehmannia glutinosa	Root	Plant-derived drugs	POWO, MPNS	10g
			Xiaohongshen	Rubia yunnanensis Diels	Rubiaceae	Rubia	Rubia yunnanensis	Root	Plant-derived drugs	POWO, MPNS	10g
			Danpi	Paeonia × suffruticosa Andrews	Ranunculaceae	Paeonia	Paeonia × suffruticosa	Root Bark	Plant-derived drugs	POWO, MPNS	10g
			Gancao	Glycyrrhiza glabra L.	Fabaceae	Glycyrrhiza	Glycyrrhiza glabra	Root and Rhizome	Plant-derived drugs	POWO, MPNS	6g
Wang LJ 2023	Danggui Sini decoction	Warm the channels and dispel cold, nourish blood and unblock the vessels.	Danggui	Angelica sinensis (Oliv.) Diels	Apiaceae	Angelica	Angelica sinensis	Root	Plant-derived drugs	POWO, MPNS	20g
			Guizhi	Neolitsea cassia (L.) Kosterm.	Lauraceae	Neolitsea	Neolitsea cassia	stem bark	Plant-derived drugs	POWO, MPNS	20g
			Baishao	Paeonia lactiflora Pall.	Paeoniaceae	Paeonia	Paeonia lactiflora	Root	Plant-derived drugs	POWO, MPNS	15g
			Tongcao	Tetrapanax papyrifer (Hook.) K.Koch	Araliaceae	Tetrapanax	Tetrapanax papyrifer	Stem Pith	Plant-derived drugs	POWO, MPNS	8g
			Xixin	Asarum heterotropoides F.Schmidt	Aristolochiaceae	Asarum	Asarum heterotropoides	Root and Rhizome	Plant-derived drugs	POWO, MPNS	8g
			Fuling	Wolfiporia cocos (Schwein.) Ryvarden & Gilb., 1984	Polyporaceae	Wolfiporia	Wolfiporia cocos	Sclerotium	Fungal drugs	MycoBank	6g
			Baizhu	Atractylodes macrocephala Koidz.	Asteraceae	Atractylodes	Atractylodes macrocephala	Rhizome	Plant-derived drugs	POWO, MPNS	6g
			Dazao	Ziziphus jujuba Mill.	Rhamnaceae	Ziziphus	Ziziphus jujuba	Fruit	Plant-derived drugs	POWO, MPNS	4 units
YING ZH 2022	Fangfeng Tongsheng powder	Release the exterior and unblock the interior, clear heat and resolve toxin.	Fangfeng	Saposhnikovia divaricata (Turcz. ex Ledeb.) Schischk.	Apiaceae	Saposhnikovia	Saposhnikovia divaricata	Root	Plant-derived drugs	POWO, MPNS	15g
			Jingjie	Nepeta tenuifolia Benth.	Lamiaceae	Nepeta	Nepeta tenuifolia	Aerial Part	Plant-derived drugs	POWO, MPNS	7.5g
			Mahuang	Ephedra sinica Stapf	Ephedraceae	Ephedra	Ephedra sinica	Herbaceous Stem	Plant-derived drugs	POWO, MPNS	15g
			Bohe	Mentha × piperita L.	Lamiaceae	Mentha	Mentha × piperita	Leaf	Plant-derived drugs	POWO, MPNS	15g
			Lianqiao	Forsythia suspensa (Thunb.) Vahl	Oleaceae	Forsythia	Forsythia suspensa	Fruit	Plant-derived drugs	POWO, MPNS	15g
			Shigao	CaSO₄·2H₂O	Hydrated sulfates	Gypsum group	Gypsum	Mineral	Mineral drugs	Mindat	9g	Fever
			Huangqin	Scutellaria baicalensis Georgi	Lamiaceae	Scutellaria	Scutellaria baicalensis	Root	Plant-derived drugs	POWO, MPNS	30g
			Zhizi	Gardenia jasminoides J.Ellis	Rubiaceae	Gardenia	Gardenia jasminoides	Fruit	Plant-derived drugs	POWO, MPNS	7.5g
			Dahuang	Rheum palmatum L.	Polygonaceae	Rheum	Rheum palmatum	Root with Rhizome	Plant-derived drugs	POWO, MPNS
			Mangxiao	Na₂SO₄·10H₂O	Hydrated sulfates	Mirabilite group	Mirabilite	Mineral	Mineral drugs	Mindat
			Huashi	Mg₃Si₄O₁₀(OH)₂	Phyllosilicates	Talc group	Talc	Mineral	Mineral drugs	Mindat	90g
			Danggui	Angelica sinensis (Oliv.) Diels	Apiaceae	Angelica	Angelica sinensis	Root	Plant-derived drugs	POWO, MPNS	20g
			Chuanxiong	Oreocome striata (DC.) Pimenov & Kljuykov	Apiaceae	Oreocome	Oreocome striata	Rhizome	Plant-derived drugs	POWO, MPNS	12g
			Baishao	Paeonia lactiflora Pall.	Paeoniaceae	Paeonia	Paeonia lactiflora	Root	Plant-derived drugs	POWO, MPNS
			Baizhu	Atractylodes macrocephala Koidz.	Asteraceae	Atractylodes	Atractylodes macrocephala	Rhizome	Plant-derived drugs	POWO, MPNS	7.5g
			Gancao	Glycyrrhiza glabra L.	Fabaceae	Glycyrrhiza	Glycyrrhiza glabra	Root and Rhizome	Plant-derived drugs	POWO, MPNS	60g
			Jiegeng	Platycodon grandiflorus (Jacq.) A.DC.	Campanulaceae	Platycodon	Platycodon grandiflorus	Root	Plant-derived drugs	POWO, MPNS	0.05
Yang LT 2024	modified Fangfeng Xionggui decoction	Nourish blood and activate blood circulation.	Dihuang	Rehmannia glutinosa (Gaertn.) Libosch. ex DC.	Orobanchaceae	Rehmannia	Rehmannia glutinosa	Root	Plant-derived drugs	POWO, MPNS	15g
			Danggui	Angelica sinensis (Oliv.) Diels	Apiaceae	Angelica	Angelica sinensis	Root	Plant-derived drugs	POWO, MPNS	12g
			Chuanxiong	Oreocome striata (DC.) Pimenov & Kljuykov	Apiaceae	Oreocome	Oreocome striata	Rhizome	Plant-derived drugs	POWO, MPNS	12g
			Jingjie	Nepeta tenuifolia Benth.	Lamiaceae	Nepeta	Nepeta tenuifolia	Aerial Part	Plant-derived drugs	POWO, MPNS	12g
			Fangfeng	Saposhnikovia divaricata (Turcz. ex Ledeb.) Schischk.	Apiaceae	Saposhnikovia	Saposhnikovia divaricata	Root	Plant-derived drugs	POWO, MPNS	10g
			Gancao	Glycyrrhiza glabra L.	Fabaceae	Glycyrrhiza	Glycyrrhiza glabra	Root and Rhizome	Plant-derived drugs	POWO, MPNS	9g
			Chantui	Cryptotympana atrata (Fabricius, 1775)	Cicadidae	Cryptotympana	Cryptotympana atrata	Exuviae	Animal-derived drug	ITIS	9g
			Difuzi	Bassia scoparia (L.) Voss	Amaranthaceae	Bassia	Bassia scoparia	Fruit	Plant-derived drugs	POWO, MPNS	9g
Yang RB 2023	modified Huanglian Jiedu decoction	Drain fire and resolve toxin.	Huangqin	Scutellaria baicalensis Georgi	Lamiaceae	Scutellaria	Scutellaria baicalensis	Root	Plant-derived drugs	POWO, MPNS	15g
			Huangbo	Phellodendron chinense C.K.Schneid.	Rutaceae	Phellodendron	Phellodendron chinense	Bark	Plant-derived drugs	POWO, MPNS	15g
			Zhizi	Gardenia jasminoides J.Ellis	Rubiaceae	Gardenia	Gardenia jasminoides	Fruit	Plant-derived drugs	POWO, MPNS	15g
			Huanglian	Coptis chinensis Franch.	Ranunculaceae	Coptis	Coptis chinensis	Rhizome	Plant-derived drugs	POWO, MPNS	10g
			Tufuling	Smilax glabra Roxb.	Smilacaceae	Smilax	Smilax glabra	Rhizome	Plant-derived drugs	POWO, MPNS	30g
			Danshen	Salvia miltiorrhiza Bunge	Lamiaceae	Salvia	Salvia miltiorrhiza	Root and Rhizome	Plant-derived drugs	POWO, MPNS	20g
			Baimaogen	Imperata cylindrica (L.) Raeusch.	Poaceae	Imperata	cylindrica	Rhizome	Plant-derived drugs	POWO, MPNS	20g
			Shenghuaihua	Styphnolobium japonicum (L.) Schott	Fabaceae	Styphnolobium	Styphnolobium japonicum	Flower and Buds	Plant-derived drugs	POWO, MPNS	20g
			Dihuang	Rehmannia glutinosa (Gaertn.) Libosch. ex DC.	Orobanchaceae	Rehmannia	Rehmannia glutinosa	Root	Plant-derived drugs	POWO, MPNS	15g
			Dihuang	Rehmannia glutinosa (Gaertn.) Libosch. ex DC.	Orobanchaceae	Rehmannia	Rehmannia glutinosa	Root	Plant-derived drugs	POWO, MPNS	15g
			Gouqizi	Lycium chinense Mill.	Solanaceae	Lycium	Lycium chinense	Fruit	Plant-derived drugs	POWO, MPNS	15g
			Fuling	Wolfiporia cocos (Schwein.) Ryvarden & Gilb., 1984	Polyporaceae	Wolfiporia	Wolfiporia cocos	Sclerotium	Fungal drugs	MycoBank	15g
			Zhuling	Polyporus umbellatus (Pers.) Fr., 1821	Polyporaceae	Polyporus	Polyporus umbellatus	Sclerotium	Fungal drugs	MycoBank	15g
			Ezhu	Polygonatum odoratum (Mill.) Druce	Zingiberaceae	Curcuma	Curcuma zedoaria	dried root tuber	Plant-derived drugs	POWO, MPNS	10g
			Gancao	Glycyrrhiza glabra L.	Fabaceae	Glycyrrhiza	Glycyrrhiza glabra	Root and Rhizome	Plant-derived drugs	POWO, MPNS	10g
Mei CL 2024	modified Mahuang Lianqiao Chixiaodou decoction	Release the exterior and dispel pathogens, clear heat and eliminate dampness.	Mahuang	Ephedra sinica Stapf	Ephedraceae	Ephedra	Ephedra sinica	Herbaceous Stem	Plant-derived drugs	POWO, MPNS	10g
			Lianqiao	Forsythia suspensa (Thunb.) Vahl	Oleaceae	Forsythia	Forsythia suspensa	Fruit	Plant-derived drugs	POWO, MPNS	10g
			Shengjiang	Zingiber officinale Roscoe	Zingiberaceae	Zingiber	Zingiber officinale	Rhizome	Plant-derived drugs	POWO, MPNS	10g
			Gancao	Glycyrrhiza glabra L.	Fabaceae	Glycyrrhiza	Glycyrrhiza glabra	Root and Rhizome	Plant-derived drugs	POWO, MPNS	10g
			Kuxingren	Prunus armeniaca var. armeniaca	Rosaceae	Prunus	Prunus armeniaca	Seed	Plant-derived drugs	POWO, MPNS	12g
			Chixiaodou	Vigna umbellata (Thunb.) Ohwi & H.Ohashi	Fabaceae	Vigna	Vigna umbellata	Seed	Plant-derived drugs	POWO, MPNS	30g
			Dazao	Ziziphus jujuba Mill.	Rhamnaceae	Ziziphus	Ziziphus jujuba	Fruit	Plant-derived drugs	POWO, MPNS	6 units
			Zibaipi	Catalpa ovata G.Don	Bignoniaceae	Catalpa	Catalpa ovata	Fruit	Plant-derived drugs	POWO, MPNS	9g
			Chuanxiong	Oreocome striata (DC.) Pimenov & Kljuykov	Apiaceae	Oreocome	Oreocome striata	Rhizome	Plant-derived drugs	POWO, MPNS	8g	Wheals with prominent erythema/swelling
			Huangqi	Astragalus mongholicus Bunge	Fabaceae	Astragalus	Astragalus mongholicus	Root	Plant-derived drugs	POWO, MPNS	9g	Asthenia
			Huangqin	Scutellaria baicalensis Georgi	Lamiaceae	Scutellaria	Scutellaria baicalensis	Root	Plant-derived drugs	POWO, MPNS	10g	Fever
Xu JT 2019	Mahuang Fuzi Xixin decoction	Warm Yang and induce sweating.	Mahuang	Ephedra sinica Stapf	Ephedraceae	Ephedra	Ephedra sinica	Herbaceous Stem	Plant-derived drugs	POWO, MPNS	6g
			Fuzi	Aconitum carmichaelii Debeaux	Ranunculaceae	Aconitum	Aconitum carmichaelii	Root	Plant-derived drugs		6g
			Xixin	Asarum heterotropoides F.Schmidt	Aristolochiaceae	Asarum	Asarum heterotropoides	Root and Rhizome	Plant-derived drugs	POWO, MPNS	3g
			Baizhu	Atractylodes macrocephala Koidz.	Asteraceae	Atractylodes	Atractylodes macrocephala	Rhizome	Plant-derived drugs	POWO, MPNS	10g
			Heshouwu	Pleuropterus multiflorus (Thunb.) Turcz. ex Nakai	Polygonaceae	Pleuropterus	Pleuropterus multiflorus	Stem	Plant-derived drugs	POWO, MPNS	15g
			Huangqi	Astragalus mongholicus Bunge	Fabaceae	Astragalus	Astragalus mongholicus	Root	Plant-derived drugs	POWO, MPNS	15g
			Danggui	Angelica sinensis (Oliv.) Diels	Apiaceae	Angelica	Angelica sinensis	Root	Plant-derived drugs	POWO, MPNS	10g
			Chantui	Cryptotympana atrata (Fabricius, 1775)	Cicadidae	Cryptotympana	Cryptotympana atrata	Exuviae	Animal-derived drug	ITIS	6g
			Dihuang	Rehmannia glutinosa (Gaertn.) Libosch. ex DC.	Orobanchaceae	Rehmannia	Rehmannia glutinosa	Root	Plant-derived drugs	POWO, MPNS	10g	Yin deficiency
			Yuzhu	Polygonatum odoratum (Mill.) Druce	Asparagaceae	Polygonatum	Polygonatum odoratum	Rhizome	Plant-derived drugs	POWO, MPNS	10g	Yin deficiency
Mao LD 2023	modified Chushi Weiling Tang decoction	Clear heat and eliminate dampness, strengthen the Spleen and promote urination.	Rougui	Cinnamomum verum J.Presl	Lauraceae	Cinnamomum	Cinnamomum verum	Bark	Plant-derived drugs	POWO, MPNS	3g
			Gancao	Glycyrrhiza glabra L.	Fabaceae	Glycyrrhiza	Glycyrrhiza glabra	Root and Rhizome	Plant-derived drugs	POWO, MPNS	6g
			Zhizi	Gardenia jasminoides J.Ellis	Rubiaceae	Gardenia	Gardenia jasminoides	Fruit	Plant-derived drugs	POWO, MPNS	6g
			Chenpi	Citrus reticulata Blanco	Rutaceae	Citrus	Citrus reticulata	Pericarp	Plant-derived drugs	POWO, MPNS	8g
			Fuling	Wolfiporia cocos (Schwein.) Ryvarden & Gilb., 1984	Polyporaceae	Wolfiporia	Wolfiporia cocos	Sclerotium	Fungal drugs	MycoBank	10g
			Zhuling	Polyporus umbellatus (Pers.) Fr., 1821	Polyporaceae	Polyporus	Polyporus umbellatus	Sclerotium	Fungal drugs	MycoBank	10g
			Baizhu	Atractylodes macrocephala Koidz.	Asteraceae	Atractylodes	Atractylodes macrocephala	Rhizome	Plant-derived drugs	POWO, MPNS	10g
			Fangfeng	Saposhnikovia divaricata (Turcz. ex Ledeb.) Schischk.	Apiaceae	Saposhnikovia	Saposhnikovia divaricata	Root	Plant-derived drugs	POWO, MPNS	10g
			Baishao	Paeonia lactiflora Pall.	Paeoniaceae	Paeonia	Paeonia lactiflora	Root	Plant-derived drugs	POWO, MPNS	12g
			Cangzhu	Atractylodes lancea (Thunb.) DC.	Asteraceae	Atractylodes	Atractylodes lancea	Rhizome	Plant-derived drugs	POWO, MPNS	15g
			Houpo	Magnolia officinalis Rehder & E.H.Wilson	Magnoliaceae	Magnolia	Magnolia officinalis	Bark	Plant-derived drugs	POWO, MPNS	15g
			Difuzi	Bassia scoparia (L.) Voss	Amaranthaceae	Bassia	Bassia scoparia	Fruit	Plant-derived drugs	POWO, MPNS	15g
			Baixianpi	Dictamnus dasycarpus Turcz.	Rutaceae	Dictamnus	dasycarpus	Root Bark	Plant-derived drugs	POWO, MPNS	15g
			Huashi	Mg₃Si₄O₁₀(OH)₂	Phyllosilicates	Talc group	Talc	Mineral	Mineral drugs	Mindat	20g
			Yuanhu	Corydalis yanhusuo (Y.H.Chou & Chun C.Hsu) W.T.Wang ex Z.Y.Su & C.Y.Wu	Papaveraceae	Corydalis	Corydalis yanhusuo	Tuber	Plant-derived drugs	POWO, MPNS	12g	Pain (marked)
			Ruxiang	Boswellia sacra Flück.	Burseraceae	Boswellia	Boswellia sacra	Oleo-gum-resin	Plant-derived drugs	POWO, MPNS	10g	Pain (marked)
			Moyao	Commiphora myrrha (T.Nees) Engl.	Burseraceae	Commiphora	Commiphora myrrha	Resin	Plant-derived drugs	POWO, MPNS	10g	Pain (marked)
			Dangshen	Codonopsis pilosula (Franch.) Nannf.	Campanulaceae	Codonopsis	Codonopsis pilosula	Root	Plant-derived drugs	POWO, MPNS	15g	Spleen deficiency with abdominal distension and loose stools
			Shanyao	Dioscorea japonica Thunb.	Dioscoreaceae	Dioscorea	Dioscorea japonica	Rhizome	Plant-derived drugs	POWO, MPNS	20g	Spleen deficiency with abdominal distension and loose stools
			Sharen	Styphnolobium japonicum (L.) Schott	Fabaceae	Styphnolobium	Styphnolobium japonicum	Flower and Buds	Plant-derived drugs	POWO, MPNS	10g	Spleen deficiency with abdominal distension and loose stools
Note:Taxonomic information for medicinal materials listed in this table was verified using authoritative databases appropriate to their biological origin. Plant species names were validated using Medicinal Plant Names Services (MPNS) (http://mpns.kew.org/mpns-portal/) and Plants of the World Online (POWO) (https://www.plantsoftheworldonline.org/). Animal-derived materials were verified using the …
