# Supplementary material for: Chinese herbal formulas as adjuncts to antihistamines in chronic spontaneous urticaria: a network meta-analysis of efficacy, recurrence, and safety
Source: Front Pharmacol. 2026 Apr 22;17:1718329. doi: 10.3389/fphar.2026.1718329 (PMC13144053; doi:10.3389/fphar.2026.1718329)
Supplement: Supplementary file 1 [file Supplementaryfile1.zip › Supplementary_materials_for_publication/Supplementary Material and Table/Supplementary Appendix Table 2. Assessment of TCM Formula Standardization with ConPhyMP.xlsx]

## Sheet: Sheet1
Supplementary Appendix Table 2. Assessment of TCM Formula Standardization with ConPhyMP
Study ID	Classic TCM formulas in Interventions	Title and abstract	Description of the botanical drug and taxonomic authentication	Description of the extract and extraction process	Documentation of the legal basis for collection and processing	Description of product characteristics, in case of a finished (commercial) product	Type of extract	Preferred/main methods fo rextract characterisation chemical analysis					Alternative methods for extract characterisation/chemical analysis		Use of reference standards	Comparison of different extracts/samples of the same plants
								2a	2b	2c	2a	2b	3a	3b
LI LL 2019	modified Yupingfeng powder	YES	NO	NO	YES	NO	YES	NO	NO	NOT APPLICABLE	NO	NO	NO	NO	NO	NO
Fu J 2020	Yupingfeng powder	YES	NOT APPLICABLE	NOT APPLICABLE	YES	NO	YES	NO	NOT APPLICABLE	YES	NO	NO	NO	NO	NO	NO
Wang YP 2019	Yupingfeng powder	YES	NOT APPLICABLE	NOT APPLICABLE	YES	NO	YES	NO	NOT APPLICABLE	YES	NO	NO	NO	NO	NO	NO
Wang BG 2019	modified Yupingfeng powder	YES	NO	NO	YES	NOT APPLICABLE	YES	NO	NO	NOT APPLICABLE	NO	NO	NO	NO	NO	NO
Wang CL 2018	modified Yupingfeng Powder	YES	NOT APPLICABLE	NOT APPLICABLE	YES	NO	YES	YES	NOT APPLICABLE	YES	NO	NO	NO	NO	NO	NO
Li YM 2018	Yupingfeng powder	YES	NOT APPLICABLE	NOT APPLICABLE	YES	NO	YES	YES	NOT APPLICABLE	YES	NO	NO	NO	NO	NO	NO
Cai XJ 2016	Yupingfeng powder	YES	NOT APPLICABLE	NOT APPLICABLE	YES	NO	YES	NO	NOT APPLICABLE	YES	NO	NO	NO	NO	NO	NO
Xu FJ 2016	Yupingfeng powder	YES	NOT APPLICABLE	NOT APPLICABLE	YES	NO	YES	YES	NOT APPLICABLE	YES	NO	NO	NO	NO	NO	NO
Zhao HL 2015	Yupingfeng powder	YES	NOT APPLICABLE	NOT APPLICABLE	YES	NO	YES	NO	NOT APPLICABLE	NO	NO	NO	NO	NO	NO	NO
Fu HD 2015	Yupingfeng powder	YES	NOT APPLICABLE	NOT APPLICABLE	YES	YES	YES	YES	NOT APPLICABLE	YES	NO	NO	NO	NO	NO	NO
Tian J 2015	Yupingfeng powder	YES	NOT APPLICABLE	NOT APPLICABLE	YES	NO	YES	NO	NOT APPLICABLE	NO	NO	NO	NO	NO	NO	NO
Niu YH 2015	Yupingfeng Powder	YES	NOT APPLICABLE	NOT APPLICABLE	YES	NO	YES	NO	NOT APPLICABLE	NO	NO	NO	NO	NO	NO	NO
Jiang J 2014	Yupingfeng powder	YES	NOT APPLICABLE	NOT APPLICABLE	YES	NO	YES	YES	NOT APPLICABLE	NO	NO	NO	NO	NO	NO	NO
Chen YX 2013	Yupingfeng powder	YES	NOT APPLICABLE	NOT APPLICABLE	YES	NO	YES	YES	NOT APPLICABLE	NO	NO	NO	NO	NO	NO	NO
Xie SS 2011	modified Yupingfeng Powder	YES	NO	NO	YES	NO	YES	NO	NOT APPLICABLE	NO	NO	NO	NO	NO	NO	NO
Zhan YW 2024	Danggui Yinzi	YES	NO	NO	YES	NO	YES	NO	NOT APPLICABLE	NO	NO	NO	NO	NO	NO	NO
Cao H 2019	modified Danggui Yinzi	YES	NO	NO	YES	NO	YES	NO	NOT APPLICABLE	NO	NO	NO	NO	NO	NO	NO
Huang YH 2018	modified Danggui Yinzi	YES	NO	NO	YES	NO	YES	NO	NOT APPLICABLE	NO	NO	NO	NO	NO	NO	NO
Hu YH 2016	modified Danggui Yinzi	YES	NO	NO	YES	NO	YES	NO	NOT APPLICABLE	NO	NO	NO	NO	NO	NO	NO
Cheng J 2016	modified Danggui Yinzi	YES	NO	NO	YES	NO	YES	NO	NOT APPLICABLE	NO	NO	NO	NO	NO	NO	NO
Liu N 2016	Danggui Yinzi	YES	NO	NO	YES	NO	YES	NO	NOT APPLICABLE	NO	NO	NO	NO	NO	NO	NO
Shi CR 2013	Danggui Yinzi	YES	NO	NO	YES	NO	YES	NO	NOT APPLICABLE	NO	NO	NO	NO	NO	NO	NO
Zhang TL 2011	Danggui Yinzi	YES	NO	NO	YES	NO	YES	NO	NOT APPLICABLE	NO	NO	NO	NO	NO	NO	NO
Xu D 2024	modified Guizhi decoction	YES	NO	NO	YES	NO	YES	NO	NOT APPLICABLE	NO	NO	NO	NO	NO	NO	NO
LI GX 2021	modified Guizhi decoction	YES	NO	NO	YES	NO	YES	NO	NOT APPLICABLE	NO	NO	NO	NO	NO	NO	NO
Zhou C 2020	modified Guizhi decoction	YES	NO	NO	YES	NO	YES	NO	NOT APPLICABLE	NO	NO	NO	NO	NO	NO	NO
Wu XC 2019	modified Guizhi decoction	YES	NO	NO	YES	NO	YES	NO	NOT APPLICABLE	NO	NO	NO	NO	NO	NO	NO
Yu X 2016	modified Guizhi decoction	YES	NO	NO	YES	NO	YES	NO	NOT APPLICABLE	NO	NO	NO	NO	NO	NO	NO
Cao YC 2015	modified Guizhi decoction	YES	NO	NO	YES	NO	YES	NO	NO	NO	NO	NO	NO	NO	NO	NO
Yang SH 2018	Xiaofeng powder and Qingshang Fangfeng decoction	YES	YES	YES	YES	NO	YES	YES	NO	YES	NO	NO	NO	NO	NO	NO
Lu YS 2011	modified Xiaofeng powder	YES	NO	NO	YES	NO	YES	NO	NO	NO	NO	NO	NO	NO	NO	NO
Bai WJ 2011	modified Xiaofeng powder	YES	NO	NO	YES	NO	YES	NO	NO	NO	NO	NO	NO	NO	NO	NO
Wu ST 2023	Liangxue Xiaofeng powder	YES	NO	NO	YES	NO	YES	NO	NO	NO	NO	NO	NO	NO	NO	NO
Zhan GY 2023	modified Maxing Shigan decoction	YES	NO	NO	YES	NO	YES	NO	NO	NO	NO	NO	NO	NO	NO	NO
Wang LJ 2023	Danggui Sini decoction	YES	NO	NO	YES	NO	YES	NO	NO	NO	NO	NO	NO	NO	NO	NO
YING ZH 2022	Fangfeng Tongsheng powder	YES	NO	NO	YES	YES	YES	NO	NO	YES	NO	NO	NO	NO	NO	NO
Yang LT 2024	modified Fangfeng Xionggui decoction	YES	NO	NO	YES	NO	YES	NO	NO	NO	NO	NO	NO	NO	NO	NO
Yang RB 2023	modified Huanglian Jiedu decoction	YES	NO	NO	YES	NO	YES	NO	NO	NO	NO	NO	NO	NO	NO	NO
Mei CL 2024	modified Mahuang Lianqiao Chixiaodou decoction	YES	NO	NO	YES	NO	YES	NO	NO	NO	NO	NO	NO	NO	NO	NO
Xu JT 2019	Mahuang Fuzi Xixin decoction	YES	NO	NO	YES	NO	YES	NO	NO	NO	NO	NO	NO	NO	NO	NO
Mao LD 2023	modified Chushi Weiling Tang decoction	YES	NO	NO	YES	NO	YES	NO	NO	NO	NO	NO	NO	NO	NO	NO
Note: This table presents the standardization assessment of Traditional Chinese Medicine (TCM) formulas using the Consensus on the Phytochemical Characterization of Medicinal Plants(ConPhyMP) framework. Each formulation is evaluated as a whole based on its herbal composition and reported characteristics. The ConPhyMP framework was applied to evaluate the consistency and standardization of herbal …
