# Supplementary material for: Chinese herbal formulas as adjuncts to antihistamines in chronic spontaneous urticaria: a network meta-analysis of efficacy, recurrence, and safety
Source: Front Pharmacol. 2026 Apr 22;17:1718329. doi: 10.3389/fphar.2026.1718329 (PMC13144053; doi:10.3389/fphar.2026.1718329)
Supplement: Supplementary file 1 [file Supplementaryfile1.zip › Supplementary_materials_for_publication/Supplementary Material and Table/Supplementary Appendix Table 3. Risk of Bias Assessment (RoB 2.0) by Two Independent Reviewers.xlsx]

## Sheet: Results
Basic information													Domain 1. Randomization process										Domain 2. Deviations from intended interventions																		Domain 3. Mising outcome data
Time	Unique ID	Assessor	Study ID	Reference	Experimental	Comparator	Outcome	Results	Aim	Effect of adhering to intervention?	Weight	Sources	1.1	1.2	Note for 1.1&1.2	1.3	Note for 1.3	1.0 Algorithm result	1.0 Assessor's Judgement	1.0 General note	1.0 Optional Question	1.0 Note for optional question	2.1	2.2	Note for 2.1&2.2	2.3	Note for 2.3	2.4	Note for 2.4	2.5	Note for 2.5	2.6	Note for 2.6	2.7	Note for 2.7	2.0 Algorithm result	2.0 Assessor's Judgement	2.0 General Notes	2.0 Optional Question	2.0 Note for optional question	3.1	Note for 3.1	3.2	Note for 3.2	3.3	Note for 3.3&3.4	3.4	Note for 3.4 (not use)	3.0 Algorithm result
2026/02/20 12.20	Li LL 2021	Andrew		China Practical Medical,2021,16(25):178-180.	Modified Yupingfeng Powder+ebastine	ebastine	Total Symptom Score	The total Symptom Score of the observation group (90.0%) was higher than that of the control group (50.0%),and statistically significant differences exist between the groups (p< 0.05).	assignment to intervention (the 'intention-to-treat' effect)	NA	1	Journal article(s)	PY	NI	The original text refers only to “random”.	N		Some concerns	Some concerns		NA		PY	PY		PN		NA		NA		PY		NA		Low	Low				Y		NA		NA		NA		Low
2026/02/19 20.28	Fu J 2020	Andrew		Hunan Journal of Traditional Chinese，2020，36(3):54 － 55	yupingfeng granules +levocetirizine	levocetirizine	Symptom Score Reduction Index	The Symptom Score Reduction Index of the observation group (97.50%) was higher than that of the control group (95.00%) after 1 month of treatment.	assignment to intervention (the 'intention-to-treat' effect)	NA	1	Journal article(s)	Y	NI		N	The difference in general information between the groups were not statistically significant .	Some concerns	Some concerns		NA		PN	PY		PN		NA		NA		Y		NA		Low	Low				Y	Outcome data was obtained for each subject.	NA		NA		NA		Low
2026/02/19 20.29	Wang YP 2019	Andrew	Wangyp 2019	World Journal of Complex Medicine,2019,5(09):120-122+138.	yupingfeng granules +desloratadine citrate disodium	desloratadine citrate disodium	Symptom Score Reduction Index	The Symptom Score Reduction Index of the observation group (92.00%) was higher than that of the control group (76.00%).	assignment to intervention (the 'intention-to-treat' effect)	NA	1	Journal article(s)	Y	NI	the random number table method	N		Some concerns	Some concerns				PN	PY		N		NA		NA		Y		NA		Low	Low				Y		NA		NA		NA		Low
2026/02/20 12.21	Wang BG 2019	Andrew	Wangbg 2019	Chinese Journal of Modern Drug Application,2019,13(16):147-148	modified Yupingfeng Powder+Loratadine citrate	Loratadine citrate	Symptom Score Reduction Index	The Symptom Score Reduction Index of the observation group (94.29%) was higher than that of the control group (74.29%),and this difference was statistically significant (p< 0.05).	assignment to intervention (the 'intention-to-treat' effect)	NA	1	Journal article(s)	N	NI		N		Some concerns	Some concerns		NA		PY	PY		PN		NA		NA		PY		NA		Low	Low				Y		NA		NA		NA		Low
2026/02/19 21.08	Wang CL 2018	Andrew	Wangcl 2018	Modern Journal of Integrated Traditional Chinese and Western Medicine,2018,27(03):291-295.	modified Yupingfeng Powder+cetirizine	cetirizine	Urticaria Activity Score and Symptom Score Reduction Index	The Percentage change in UAS from baseline to post-treatment of the observation group (92%) was higher than that of the control group (78%) after 1 month of treatment.	assignment to intervention (the 'intention-to-treat' effect)	NA	1	Journal article(s)	PY	NI		N		Some concerns	Some concerns		NA		PN	PY		N		NA		NA		Y		NA		Low	Low				Y		NA		NA		NA		Low
2026/02/19 21.11	Li YM 2018	Andrew	Liym 2018	World Latest Medical Information（Electronic Version）,2018,18(85):146-147.	yupingfeng granules +levocetirizine	levocetirizine	Symptom Score Reduction Index	The Symptom Score Reduction Index of the observation group (92.50%) was higher than that of the control group (77.50%),and this difference was statistically significant (p< 0.05).	assignment to intervention (the 'intention-to-treat' effect)	NA	1	Journal article(s)	N	NI		N		Some concerns	Some concerns		NA		PY	PY		PN		NA		NA		Y		NA		Low	Low	The second evaluator agrees with the first evaluator.			Y		NA		NA		NA		Low
2026/02/19 21.11	Cai XJ 2016	Andrew		Chinese Journal of Clinical Rational Drug Use,2016,9(28):78-79.	yupingfeng granules +ebastine	ebastine	Symptom Score Reduction Index	The Symptom Score Reduction Index of the observation group (91.67%) was higher than that of the control group (66.67%),and statistically significant differences exist between the groups (p< 0.05).	assignment to intervention (the 'intention-to-treat' effect)	NA	1	Journal article(s)	Y	NI		N		Some concerns	Some concerns		NA		PY	PN		PN		NA		NA		Y		NA		Low	Low				Y		NA		NA		NA		Low
2026/02/19 21.12	Xu FJ 2016	Andrew		Journal of Cardiovascular Diseases Integrated Traditional Chinese and Western Medicine Electronic Edition,2016,4(31):57+60	yupingfeng granules +levocetirizine	levocetirizine	Symptom Score Reduction Index	The Symptom Score Reduction Index of the observation group (87.5%) was higher than that of the control group (67.5%).	assignment to intervention (the 'intention-to-treat' effect)	NA	1	Journal article(s)	N	NI		N		Some concerns	Some concerns		NA		PN	PN		NA		NA		NA		Y		NA		Low	Low				Y		NA		NA		NA		Low
2026/02/19 21.12	Zhao HL 2015	Andrew		Guangming Journal of Chinese Medicine,2015,30(08):1732-1733.	yupingfeng granules +ebastine	ebastine	Symptom Score Reduction Index	The Symptom Score Reduction Index of the observation group (90.3%) was higher than that of the control group (73.9%),and statistically significant differences exist between the groups (p< 0.05).	assignment to intervention (the 'intention-to-treat' effect)	NA	1	Journal article(s)	Y	NI	use the random number table method	N		Some concerns	Some concerns		NA		PN	PN		NA		NA		NA		Y		NA		Low	Low				Y	未	NA		NA		NA		Low
2026/02/19 21.14	Fu HD 2015	Andrew		New Chinese Medicine,2015,47(07):174-176	yupingfeng granules +desloratadine citrate disodium	desloratadine citrate disodium	Symptom Score Reduction Index	The Symptom Score Reduction Index of the observation group (92.0%) was higher than that of the control group (87.3%).	assignment to intervention (the 'intention-to-treat' effect)	NA	1	Journal article(s)	Y	NI	the random number table method	N		Some concerns	Some concerns		NA		PY	PY		PN		NA		NA		PY		NA		Low	Low	The second evaluator agrees with the first evaluator.			Y		NA		NA		NA	Low	Low
2026/02/19 21.15	Tian J 2015	Andrew		Chinese Journal of Medicine,2015,50(03):79-81.	yupingfeng granules +desloratadine citrate disodium	desloratadine citrate disodium	Symptom Score Reduction Index	The Symptom Score Reduction Index of the observation group (93.0%) was higher than that of the control group (76.7%) .	assignment to intervention (the 'intention-to-treat' effect)	NA	1	Journal article(s)	Y	NI		N		Some concerns	Some concerns				PN	PY		N		NA		NA		Y		NA		Low	Low				Y		NA		NA		NA		Low
2026/02/19 21.16	Niu YH 2015	Andrew		Journal of Dermatology and Venereology,2015,37(05):300-301.	Yupingfeng Powder+levocetirizine	levocetirizine	Symptom Score Reduction Index	The Symptom Score Reduction Index of the observation group (96.87%) was higher than that of the control group (87.5%),and this difference was statistically significant (p< 0.05).	assignment to intervention (the 'intention-to-treat' effect)	NA	1	Journal article(s)	Y	NI		N		Some concerns	Some concerns		NA		PY	PN		PN		NA		NA		Y		NA		Low	Low				Y		NA		NA		NA		Low
2026/02/19 21.17	Jiang J 2014	Andrew		Heilongjiang Medicine,2014,27(05):1122-1123.	YuPingFeng Capsules+ebastine	ebastine	Symptom Score Reduction Index	The Symptom Score Reduction Index of the observation group (90.5%) was higher than that of the control group (82.5%).	assignment to intervention (the 'intention-to-treat' effect)	NA	1	Journal article(s)	Y	NI		N		Some concerns	Some concerns		NA		PN	PN		NA		NA		NA		Y		NA		Low	Low				Y		NA		NA		NA		Low
2026/02/19 21.17	Chen YX 2013	Andrew		China Modern Medicine,2013,20(36):85-86.	YuPingFeng Capsules+ebastine	ebastine	Symptom Score Reduction Index	治疗组Symptom Score Reduction Index（95.8%）高于对照组（66.7%），有统计学差异（P< 0.05）The Symptom Score Reduction Index of the observation group (95.8%) was higher than that of the control group (66.7%),and statistically significant differences exist between the groups (p< 0.05).	assignment to intervention (the 'intention-to-treat' effect)	NA	1	Journal article(s)	PY	NI		N		Some concerns	Some concerns		NA		PN	PN		NA		NA		NA		Y		NA		Low	Low				Y		NA		NA		NA		Low
2026/02/19 21.18	Xie SS 2011	Andrew		Journal of Guangxi University of Chinese Medicine,2011,14(02):34-35.	modified Yupingfeng Powder+levocetirizine	levocetirizine	Symptom Score Reduction Index	The Symptom Score Reduction Index of the observation group (83.87%) was higher than that of the control group (60.00%),and this difference was statistically significant (p< 0.05).	assignment to intervention (the 'intention-to-treat' effect)	NA	1	Journal article(s)	Y	NI		N		Some concerns	Some concerns	1.2			PY	PY		PN		NA		NA		PY		NA		Low	Low				Y		NA		NA		NA		Low
2026/02/19 21.18	Zhan YW 2024	Andrew		Chinese Modern Doctor,2024,62(06):84-87.	Danggui Yinzi+loratadine	loratadine	Symptom Score Reduction Index	The Symptom Score Reduction Index of the integrated Chinese and Western medicine group (95.56%) was higher than that of the Chinese medicine group (82.22%) and the Western medicine group (64.66%), and the total effective rate of the Chinese medicine group was higher than that of the Western medicine group (P<0.05).	assignment to intervention (the 'intention-to-treat' effect)	NA	1	Journal article(s)	PY	NI		N		Some concerns	Some concerns		NA		PN	PY		PN		NA		NA		PY		NA		Low	Low				Y		NA		NA		NA		Low
2026/02/19 21.18	Huang YH 2018	Andrew		China Pharmacist,2018,21(12):2163-2165.	Modified Danggui Decoction+ebastine	ebastine	Symptom Score Reduction Index	The Symptom Score Reduction Index of the observation group (94.3%) was higher than that of the control group (75.4%),and statistically significant differences exist between the groups (p< 0.05).	assignment to intervention (the 'intention-to-treat' effect)	NA	1	Journal article(s)	PN	NI		PN		Some concerns	Some concerns		NA		PY	PY		PN		NA		NA		PY		NA		Low	Low				Y		NA		NA		NA		Low
2026/02/19 21.18	Hu YH 2016	Andrew		Shaanxi Journal of Traditional Chinese Medicine,2016,37(01):85-86.	modified Danggui Decoction+cetirizine	cetirizine	Symptom Score Reduction Index	The Symptom Score Reduction Index of the observation group (94.6%) was higher than that of the control group (90.0%),and statistically significant differences exist between the groups (p< 0.05).	assignment to intervention (the 'intention-to-treat' effect)	NA	1	Journal article(s)	Y	NI		N		Some concerns	Some concerns		NA		PN	PY		PN		NA		NA		PY		NA		Low	Low				Y		NA		NA		NA		Low
2026/02/19 21.19	Cheng J 2016	Andrew		New Chinese Medicine,2016,48(04):184-186.	modified Danggui Yinzi+desloratadine	desloratadine	Symptom Score Reduction Index	The Symptom Score Reduction Index of the observation group (92.00%) was higher than that of the control group (72.00%),and statistically significant differences exist between the groups (p< 0.05).	assignment to intervention (the 'intention-to-treat' effect)	NA	1	Journal article(s)	Y	NI		N		Some concerns	Some concerns		NA		PN	PY		PN		NA		NA		PY		NA		Low	Low				Y		NA		NA		NA		Low
2026/02/20 12.22	Liu N 2016	Andrew		World Latest Medical Information（Electronic Version）,2016,16(40):112-113.	Danggui Yinzi+cetirizine	cetirizine	total effective rate	The total effective rate of the observation group (93.88%) was higher than that of the control group (75.51%),and statistically significant differences exist between the groups (p< 0.05).	assignment to intervention (the 'intention-to-treat' effect)	NA	1	Journal article(s)	Y	NI		N		Some concerns	Some concerns		NA		PY	PY		PN		NA		NA		PY		NA		Low	High	In this study, 49 people were included in each of the treatment and control groups, and 50 people in the control group were included in the efficacy calculations.	NA		Y		NA		NA		NA		Low
2026/02/19 21.19	Shi CR 2013	Andrew		Chinese General Practice,2013,16(40):4102-4105.	Danggui Yinzi+cetirizine	Danggui Yinzi、cetirizine	Symptom Score Reduction Index	The Symptom Score Reduction Index of the integrated Chinese and Western medicine group was 86.4%, that of the Chinese medicine group was 61.9%, and that of the Western medicine group was 83.3%.	assignment to intervention (the 'intention-to-treat' effect)	NA	1	Journal article(s)	PN	NI		N		Some concerns	Some concerns	The abstract of the article mentions that the clinical trial was semi-randomized	NA		PN	PY		PN		NA		NA		PY		NA		Low	Low	The first evaluator agrees with the second evaluator.			N		Y		NA		NA		Low
2026/02/19 21.20	Zhang TL 2011	Andrew		Chinese Journal of Dermatovenereology of Integrated Traditional and Western Medicine,2011,10(01):43-44.	Danggui Yinzi+levocetirizine	levocetirizine	Symptom Score Reduction Index	The Symptom Score Reduction Index of the observation group (81.82%) was higher than that of the control group (54.55%),and statistically significant differences exist between the groups (p< 0.05).	assignment to intervention (the 'intention-to-treat' effect)	NA	1	Journal article(s)	Y	NI		PN		Some concerns	Some concerns		NA		PN	PY		PN		NA		NA		PY		NA		Low	Low				Y		NA		NA		NA		Low
2026/02/19 21.20	Xu D 2024	Andrew		Doctor,2024,9(09):17-19.	modified Guizhi Decoction+levocetirizine	levocetirizine	Symptom Score Reduction Index	The Symptom Score Reduction Index of the observation group (85.71%) was higher than that of the control group (65.31%),and statistically significant differences exist between the groups (p< 0.05).	assignment to intervention (the 'intention-to-treat' effect)	NA	1	Journal article(s)	PY	NI		N		Some concerns	Some concerns		NA		PY	PY		PN		NA		NA		PY		NA		Low	Low				Y		NA		NA		NA		Low
2026/02/20 12.23	Li GX 2021	Andrew		Journal of Practical Traditional Chinese Medicine,,2021,37(10):1694-1695.	modified Guizhi Decoction+ebastine	ebastine	total effective rate	The total effective rate of the observation group (95.92%) was higher than that of the control group (89.80%),and statistically significant differences exist between the groups (p< 0.05).	assignment to intervention (the 'intention-to-treat' effect)	NA	1	Journal article(s)	Y	NI		N		Some concerns	Some concerns		NA		PN	PY		PN		NA		NA		PY		NA		Low	Low				Y		NA		NA		NA		Low
2026/02/19 21.21	Zhou C 2020	Andrew		Practical Clinical Medicine,2020,21(11):14-15+18	modified Guizhi decoction+desloratadine citrate disodium	desloratadine citrate disodium	Symptom Score Reduction Index	The Symptom Score Reduction Index of the observation group (93.75%) was higher than that of the control group (77.08%),and this difference was statistically significant (p< 0.05).	assignment to intervention (the 'intention-to-treat' effect)	NA	1	Journal article(s)	Y	NI		N		Some concerns	Some concerns		NA		PY	PY		PN		NA		NA		PY		NA		Low	Low				Y		NA		NA		NA		Low
2026/02/19 21.21	Wu XC 2019	Andrew		Journal of Dermatology and Venereology,2019,41(02):244-245.	Guizhi decoction+loratadine	loratadine	Symptom Score Reduction Index	The Symptom Score Reduction Index of the observation group (97.78%) was higher than that of the control group (86.36%),and this difference was statistically significant (p< 0.05).	assignment to intervention (the 'intention-to-treat' effect)	NA	1	Journal article(s)	Y	NI		N		Some concerns	Some concerns		NA		PY	PY		PN		NA		NA		PY		NA		Low	Low				Y		NA		NA		NA		Low
2026/02/17 21.29	Yu X 2016	Andrew		World Latest Medical Information（Electronic Version）,2016,16(46):146-147.	modified Guizhi decoction+desloratadine citrate disodium	desloratadine citrate disodium	Symptom Score Reduction Index	The Symptom Score Reduction Index of the observation group (83.33%) was higher than that of the control group (53.33%),and this difference was statistically significant (p< 0.01).	assignment to intervention (the 'intention-to-treat' effect)	NA	1	Journal article(s)	Y	NI		N		Some concerns	Some concerns		NA		PY	PY		PN		NA		NA		PY		NA		Low	Low				Y		NA		NA		NA		Low
2026/02/19 21.21	Cao YC 2015	Andrew		Chinese Medicine Modern Distance Education of China,2015,13(18):70-71.	Guizhi decoction+loratadine	loratadine	Symptom Score Reduction Index	The Symptom Score Reduction Index of the observation group (87.5%) was higher than that of the control group (72.2%),and statistically significant differences exist between the groups (p< 0.05).	assignment to intervention (the 'intention-to-treat' effect)	NA	1	Journal article(s)	PY	NI		N		Some concerns	Some concerns		NA		PY	PY		PN		NA		NA		PY		NA		Low	Low				Y		NA		NA		NA		Low
2025/02/10 02.54	Yang SH 2018	Andrew	NCT001715740	doi： 10.3389/fphar.2018.01474	CHM+levocetirizine	CHM placebo+levocetirizine	7-day Urticaria Activity Score	The trend analysis showed that symptom severity decreased progressively in the CHM group (p < 0.001) than in the control group (p = 0.056)	assignment to intervention (the 'intention-to-treat' effect)	NA	1	Journal article(s)	Y	Y		N		Low	Low				N	N		NA		NA		NA		Y		NA		Low	Low				N	有脱落	Y		NA		NA		Low
2026/02/20 12.23	Lu YS 2011	Andrew		Henan Traditional Chinese Medicine,2011,31(08):913-914.	Modified Xiaofeng Powder+loratadine	loratadine	total effective rate	The total effective rate of the observation group (90.00%) was higher than that of the control group (71.43%),and statistically significant differences exist between the groups (p< 0.05).	assignment to intervention (the 'intention-to-treat' effect)	NA	1	Journal article(s)	PY	NI		N		Some concerns	Some concerns		NA		PY	PY		PN		NA		NA		PY		NA		Low	Low				Y		NA		NA		NA		Low
2026/02/19 21.22	Bai WJ 2011	Andrew		Chinese Journal of Dermatovenereology of Integrated Traditional and Western Medicine,2011,10(05):300-301.	Modified Xiaofeng Powder+loratadine	loratadine	Symptom Score Reduction Index	The Symptom Score Reduction Index of the observation group (94.12%) was higher than that of the control group (73.53%),and statistically significant differences exist between the groups (p< 0.05).	assignment to intervention (the 'intention-to-treat' effect)	NA	1	Journal article(s)	Y	NI		N		Some concerns	Some concerns		NA		PY	PY		PN		NA		NA		PY		NA		Low	Low				Y		NA		NA		NA		Low
2026/02/20 12.24	Wu ST 2023	Andrew		Lishizhen Medicine and Materia Medica Research,2023,34(09):2168-2171.	Liangxue Xiaofeng powder+levocetirizine	levocetirizine	total effective rate	The total effective rate of the observation group (89.75%) was higher than that of the control group (71.05%),and this difference was statistically significant (p< 0.05).	assignment to intervention (the 'intention-to-treat' effect)	NA	1	Journal article(s)	Y	NI		N		Some concerns	Some concerns		NA		PN	PY		PY		PY		PY		Y		NA		Some concerns	Some concerns				Y		NA		NA		NA		Low
2026/02/19 21.22	Zhang Y 2023	Andrew		Chinese and Foreign Medical Research,2023,21(11):17-20	Modified Maxing Shigan Decoction+ebastine	ebastine	Symptom Score Reduction Index	The Symptom Score Reduction Index of the observation group (95.12%) was higher than that of the control group (78.05%),and statistically significant differences exist between the groups (p< 0.05).	assignment to intervention (the 'intention-to-treat' effect)	NA	1	Journal article(s)	Y	NI		N		Some concerns	Some concerns		NA		PN	PY		PN		NA		NA		PY		NA		Low	Low				Y		NA		NA		NA		Low
2026/02/19 21.23	Wang LJ 2023	Andrew		Clinical Medicine,2023,43(06):122-125.	Danggui Sini Decoction+ebastine	ebastine	Symptom Score Reduction Index	The Symptom Score Reduction Index of the observation group (91.18%) was higher than that of the control group (70.59%),and statistically significant differences exist between the groups (p< 0.05).	assignment to intervention (the 'intention-to-treat' effect)	NA	1	Journal article(s)	Y	NI		N		Some concerns	Some concerns		NA		PN	PY		PN		NA		NA		PY		NA		Low	Low				Y		NA		NA		NA		Low
2026/02/20 12.24	Ying ZH 2022	Andrew		Chinese and Foreign Medical Research,2022,20(23):120-123	Fangfeng Tongsheng Granules+ebastine	ebastine	Total Symptom Score	The total effective rate of the observation group (92.06%) was higher than that of the control group (66.67%),and statistically significant differences exist between the groups (p< 0.05).	assignment to intervention (the 'intention-to-treat' effect)	NA	1	Journal article(s)	Y	NI		N		Some concerns	Some concerns		NA		PN	PY		N		NA		NA		Y		NA		Low	Low				Y		NA		NA		NA		Low
2026/02/20 12.24	Yang LT 2024	Andrew		New Chinese Medicine,2024,56(13):63-67	Modified Fangfeng Xionggui Decoction+ebastine	ebastine	total effective rate	The total effective rate of the observation group (97.37%) was higher than that of the control group (78.95%),and statistically significant differences exist between the groups (p< 0.05).	assignment to intervention (the 'intention-to-treat' effect)	NA	1	Journal article(s)	Y	NI		N		Some concerns	Some concerns		NA		PN	PY		PN		NA		NA		PY		NA		Low	Low				Y		NA		NA		NA		Low
2026/02/20 12.25	Yang RB 2021	Andrew		Journal of Baotou Medical College,2021,37(01):82-86	Jiawei Huanglian Jiedu decoction+ebastine	ebastine	total effective rate	The total effective rate of the observation group (94.74%) was higher than that of the control group (84.21%),and statistically significant differences exist between the groups (p< 0.05).	assignment to intervention (the 'intention-to-treat' effect)	NA	1	Journal article(s)	Y	NI		N		Some concerns	Some concerns		NA		PN	PY		PN		NA		NA		PY		NA		Low	Low				Y		NA		NA		NA		Low
2026/02/20 12.25	Mei CL 2024	Andrew		New Chinese Medicine,2024,56(07):13-17	Modified Mahuang Lianqiao Chixiaodou Decoction +levocetirizine	levocetirizine	Total Symptom Score	The Total Symptom Score of the observation group (96.77%) was higher than that of the control group (67.74%),and statistically significant differences exist between the groups (p< 0.05).	assignment to intervention (the 'intention-to-treat' effect)	NA	1	Journal article(s)	Y	NI		N		Some concerns	Some concerns		NA		PY	PY		PN		NA		NA		PY		NA		Low	Low				Y		NA		NA		NA		Low
2026/02/19 21.27	Xu JT 2019	Andrew		Chinese General Practice,2019,22(S2):142-145.	Mahuang Fuzi Xixin Decoction+ebastine	ebastine	Symptom Score Reduction Index	The Symptom Score Reduction Index of the observation group (95.45%) was higher than that of the control group (79.55%),and statistically significant differences exist between the groups (p< 0.05).	assignment to intervention (the 'intention-to-treat' effect)	NA	1	Journal article(s)	Y	NI		N		Some concerns	Some concerns		NA		PN	PY		PN		NA		NA		PY		NA		Low	Low				Y		NA		NA		NA		Low
2026/02/20 12.26	Mao LD 2023	Andrew		Chinese Journal of Modern Drug Application,2023,17(18):163-165.	levocetirizine+Modified Chushi Weiling Decoction	levocetirizine	Total Symptom Score	The Total Symptom Score of the observation group (96.36%) was higher than that of the control group (80.00%),and statistically significant differences exist between the groups (p< 0.05).	assignment to intervention (the 'intention-to-treat' effect)	NA	1	Journal article(s)	Y	NI		N		Some concerns	Some concerns		NA		PN	PY		PN		NA		NA		PY		NA		Low	Low				Y		NA		NA		NA		Low
2025/02/10 10.07	Liu X 2020	Andrew		Journal of Dermatology and Venereology,2020,42(06):854-856.	ebastine	cetirizine	Symptom Score Reduction Index	The Symptom Score Reduction Index of the observation group (96.0%) was higher than that of the control group (82.0%).	assignment to intervention (the 'intention-to-treat' effect)	NA	1	Journal article(s)	Y	NI		N		Some concerns	Some concerns				PN	PN		NA		NA		NA		Y		NA		Low	Low				Y		NA		NA		NA		Low
2025/02/10 03.02	Li ZG 2006	Andrew		Journal of Dermatology and Venereology,2006,(01):11-12.	loratadine	cetirizine	Symptom Score Reduction Index	The Symptom Score Reduction Index of the observation group (91.11%) was higher than that of the control group (84.85%).	assignment to intervention (the 'intention-to-treat' effect)	NA	1	Journal article(s)	Y	NI		N		Some concerns	Some concerns				PN	PY		PN		NA		NA		Y		NA		Low	Low				Y		NA		NA		NA		Low
2025/02/10 03.02	Ou BS 2005	Andrew		China Journal of Leprosy and Skin Diseases,2005,(10):75-76.	cetirizine	loratadine	Symptom Score Reduction Index	The Symptom Score Reduction Index of the observation group (83.9%) was higher than that of the control group (81%).	assignment to intervention (the 'intention-to-treat' effect)	NA	1	Journal article(s)	PY	NI		N		Some concerns	Some concerns				PN	PN		NA		NA		NA		PY		NA		Low	Low				Y		NA		NA		NA		Low
2025/02/10 03.09	Zhuang YX 2005	Andrew		Southern Medical Journal of Dermato-Venereology,2005,(02):115-116.	cetirizine	loratadine	total effective rate	The total effective rate of the observation group (89.78%) was higher than that of the control group (80.35%).	assignment to intervention (the 'intention-to-treat' effect)	NA	1	Journal article(s)	PY	PY		N		Low	Low				PN	PN		NA		NA		NA		PY		NA		Low	Low				Y		NA		NA		NA		Low
2026/02/17 23.11	Yin R 2003	Andrew		Journal of Clinical Dermatology,2003,(11):675-677.	mizolastine、cetirizine、loratadine		Symptom Score Reduction Index	The Symptom Score Reduction Index was 90.0% in the mizolastine group, 85.3% in the cetirizine group, and 90.6% in the loratadine group.	assignment to intervention (the 'intention-to-treat' effect)	NA	1	Journal article(s)	Y	Y		N		Low	Low		Away from null		PY	PY		PN		NA		NA		Y		NA		Low	Low	The second evaluator agrees with the first evaluator.			Y		NA		NA		NA		Low
2025/02/10 10.07	Lin W 2018	Andrew		Journal of Diagnosis and Therapy on Dermato-venereology,2018,25(06):350-353.	desloratadine citrate disodium	levocetirizine	Symptom Score Reduction Index	The Symptom Score Reduction Index of the observation group (93.3%) was higher than that of the control group (73.3%),and statistically significant differences exist between the groups (p< 0.05).	assignment to intervention (the 'intention-to-treat' effect)	NA	1	Journal article(s)	Y	Y		N		Low	Low				N	PN		NA		NA		NA		Y		NA		Low	Low				Y		NA		NA		NA		Low
2025/02/10 10.08	Xie QW 2010	Andrew		China Journal of Leprosy and Skin Diseases,2010,26(03):195.	fexofenadine、levocetirizine	desloratadine、ebastine	Symptom Score Reduction Index	The Symptom Score Reduction Index was 72% in group A, 76% in group B, and 70% in group C. The efficiency rate was 76% in group D,and and statistically significant differences exist between the groups (p< 0.05).	assignment to intervention (the 'intention-to-treat' effect)	NA	1	Journal article(s)	Y	Y		N		Low	Low				PN	PN		NA		NA		NA		Y		NA		Low	Low				Y		NA		NA		NA		Low
2025/02/10 03.12	P.C. Potter 2009	Andrew		DOI:10.1111/j.1398-9995.2008.01893.x	levocetirizine	Loratadine	Efficacy measures	The results were similar for the CIU composite score.	assignment to intervention (the 'intention-to-treat' effect)	NA	1	Journal article(s)	Y	Y		N		Low	Low				N	N		NA		NA		NA		Y		NA		Low	Low				N		Y		NA		NA		Low
2026/02/20 12.30	Lin YJ 2009	Andrew		Chinese Association of Integrative Medicine, Chinese Association of Integrative Medicine Allergy Branch. Proceedings of the 4th National Academic Conference on Integrative Medicine in Allergy. Chronic Disease Prevention and Treatment Institute, Rongcheng District, Jieyang City, Guangdong Province; Dermatology Department, Third People's Hospital, Shantou City, Guangdong Province, 2009: 2.	levocetirizine	loratadine	total effective rate	The total effective rate of the observation group (89.47%) was higher than that of the control group (82.89%).	assignment to intervention (the 'intention-to-treat' effect)	NA	1	Journal article(s)	Y	Y		N		Low	Low				N	N		NA		NA		NA		NI		NI		High	High		NA		Y		NA		NA		NA		Low
2026/02/20 12.30	Cao H 2019	Andrew		Chinese Medicine Modern Distance Education of China,2015,13(18):70-71.	Guizhi decoction+loratadine	loratadine	Symptom Score Reduction Index	higher than that of the control group (93.33%).	assignment to intervention (the 'intention-to-treat' effect)	NA	1	Journal article(s)	PN	NI		N		Some concerns	Some concerns				PY	Y		N		NA		NA		Y		NA		Low	Low				Y		NA		NA		NA		Low
[truncated: 35 more columns]

## Sheet: Figure (ITT)
Intention-to-treat	Unique ID	Study ID	Experimental	Comparator	Outcome	Weight	D1	D2	D3	D4	D5	Overall
	Li LL 2021	NA	Modified Yupingfeng Powder+ebastine	ebastine	Total Symptom Score	1									Low risk
	Fu J 2020	NA	yupingfeng granules +levocetirizine	levocetirizine	Symptom Score Reduction Index	1									Some concerns
	Wang YP 2019	NA	yupingfeng granules +desloratadine citrate disodium	desloratadine citrate disodium	Symptom Score Reduction Index	1									High risk
	Wang BG 2019	NA	modified Yupingfeng Powder+Loratadine citrate	Loratadine citrate	Symptom Score Reduction Index	1
	Wang CL 2018	NA	modified Yupingfeng Powder+cetirizine	cetirizine	Urticaria Activity Score and Symptom Score Reduction Index	1								D1	Randomisation process
	Li YM 2018	NA	yupingfeng granules +levocetirizine	levocetirizine	Symptom Score Reduction Index	1								D2	Deviations from the intended interventions
	Cai XJ 2016	NA	yupingfeng granules +ebastine	ebastine	Symptom Score Reduction Index	1								D3	Missing outcome data
	Xu FJ 2016	NA	yupingfeng granules +levocetirizine	levocetirizine	Symptom Score Reduction Index	1								D4	Measurement of the outcome
	Zhao HL 2015	NA	yupingfeng granules +ebastine	ebastine	Symptom Score Reduction Index	1								D5	Selection of the reported result
	Fu HD 2015	NA	yupingfeng granules +desloratadine citrate disodium	desloratadine citrate disodium	Symptom Score Reduction Index	1
	Tian J 2015	NA	yupingfeng granules +desloratadine citrate disodium	desloratadine citrate disodium	Symptom Score Reduction Index	1
	Niu YH 2015	NA	Yupingfeng Powder+levocetirizine	levocetirizine	Symptom Score Reduction Index	1
	Jiang J 2014	NA	YuPingFeng Capsules+ebastine	ebastine	Symptom Score Reduction Index	1
	Chen YX 2013	NA	YuPingFeng Capsules+ebastine	ebastine	Symptom Score Reduction Index	1
	Xie SS 2011	NA	modified Yupingfeng Powder+levocetirizine	levocetirizine	Symptom Score Reduction Index	1
	Zhan YW 2024	NA	Danggui Yinzi+loratadine	loratadine	Symptom Score Reduction Index	1
	Huang YH 2018	NA	Modified Danggui Decoction+ebastine	ebastine	Symptom Score Reduction Index	1
	Hu YH 2016	NA	modified Danggui Decoction+cetirizine	cetirizine	Symptom Score Reduction Index	1
	Cheng J 2016	NA	modified Danggui Yinzi+desloratadine	desloratadine	Symptom Score Reduction Index	1
	Liu N 2016	NA	Danggui Yinzi+cetirizine	cetirizine	total effective rate	1
	Shi CR 2013	NA	Danggui Yinzi+cetirizine	Danggui Yinzi、cetirizine	Symptom Score Reduction Index	1
	Zhang TL 2011	NA	Danggui Yinzi+levocetirizine	levocetirizine	Symptom Score Reduction Index	1
	Xu D 2024	NA	modified Guizhi Decoction+levocetirizine	levocetirizine	Symptom Score Reduction Index	1
	Li GX 2021	NA	modified Guizhi Decoction+ebastine	ebastine	total effective rate	1
	Zhou C 2020	NA	modified Guizhi decoction+desloratadine citrate disodium	desloratadine citrate disodium	Symptom Score Reduction Index	1
	Wu XC 2019	NA	Guizhi decoction+loratadine	loratadine	Symptom Score Reduction Index	1
	Yu X 2016	NA	modified Guizhi decoction+desloratadine citrate disodium	desloratadine citrate disodium	Symptom Score Reduction Index	1
	Cao YC 2015	NA	Guizhi decoction+loratadine	loratadine	Symptom Score Reduction Index	1
	Yang SH 2018	NCT001715740	CHM+levocetirizine	CHM placebo+levocetirizine	7-day Urticaria Activity Score	1
	Lu YS 2011	NA	Modified Xiaofeng Powder+loratadine	loratadine	total effective rate	1
	Bai WJ 2011	NA	Modified Xiaofeng Powder+loratadine	loratadine	Symptom Score Reduction Index	1
	Wu ST 2023	NA	Liangxue Xiaofeng powder+levocetirizine	levocetirizine	total effective rate	1
	Zhang Y 2023	NA	Modified Maxing Shigan Decoction+ebastine	ebastine	Symptom Score Reduction Index	1
	Wang LJ 2023	NA	Danggui Sini Decoction+ebastine	ebastine	Symptom Score Reduction Index	1
	Ying ZH 2022	NA	Fangfeng Tongsheng Granules+ebastine	ebastine	Total Symptom Score	1
	Yang LT 2024	NA	Modified Fangfeng Xionggui Decoction+ebastine	ebastine	total effective rate	1
	Yang RB 2021	NA	Jiawei Huanglian Jiedu decoction+ebastine	ebastine	total effective rate	1
	Mei CL 2024	NA	Modified Mahuang Lianqiao Chixiaodou Decoction +levocetirizine	levocetirizine	Total Symptom Score	1
	Xu JT 2019	NA	Mahuang Fuzi Xixin Decoction+ebastine	ebastine	Symptom Score Reduction Index	1
	Mao LD 2023	NA	levocetirizine+Modified Chushi Weiling Decoction	levocetirizine	Total Symptom Score	1
	Liu X 2020	NA	ebastine	cetirizine	Symptom Score Reduction Index	1
	Li ZG 2006	NA	loratadine	cetirizine	Symptom Score Reduction Index	1
	Ou BS 2005	NA	cetirizine	loratadine	Symptom Score Reduction Index	1
	Zhuang YX 2005	NA	cetirizine	loratadine	total effective rate	1
	Yin R 2003	NA	mizolastine、cetirizine、loratadine	NA	Symptom Score Reduction Index	1
	Lin W 2018	NA	desloratadine citrate disodium	levocetirizine	Symptom Score Reduction Index	1
	Xie QW 2010	NA	fexofenadine、levocetirizine	desloratadine、ebastine	Symptom Score Reduction Index	1
	P.C. Potter 2009	NA	levocetirizine	Loratadine	Efficacy measures	1
	Lin YJ 2009	NA	levocetirizine	loratadine	total effective rate	1
	Cao H 2019	NA	Guizhi decoction+loratadine	loratadine	Symptom Score Reduction Index	1

## Sheet: Check
Basic information													Domain 1. Randomization process										Domain 2. Deviations from intended interventions																		Domain 3. Mising outcome data
Time	Unique ID	Assessor	Study ID	Reference	Experimental	Comparator	Outcome	Results	Aim	Effect of adhering to intervention?	Weight	Sources	1.1	1.2	Note for 1.1&1.2	1.3	Note for 1.3	1.0 Algorithm result	1.0 Assessor's Judgement	1.0 General note	1.0 Optional Question	1.0 Note for optional question	2.1	2.2	Note for 2.1&2.2	2.3	Note for 2.3	2.4	Note for 2.4	2.5	Note for 2.5	2.6	Note for 2.6	2.7	Note for 2.7	2.0 Algorithm result	2.0 Assessor's Judgement	2.0 General Notes	2.0 Optional Question	2.0 Note for optional question	3.1	Note for 3.1	3.2	Note for 3.2	3.3	Note for 3.3&3.4	3.4	Note for 3.4 (not use)	3.0 Algorithm result
2026/02/20 11.13	Li LL 2021	lv		China Practical Medical,2021,16(25):178-180.	Modified Yupingfeng Powder+ebastine	ebastine	Total Symptom Score	The total Symptom Score of the observation group (90.0%) was higher than that of the control group (50.0%),and statistically significant differences exist between the groups (p< 0.05).	assignment to intervention (the 'intention-to-treat' effect)	NA	1	Journal article(s)	NI	NI	The original text refers only to “random”.	N	The difference in general information between the two groups was not statistically significant (p>0.05).	Some concerns	Some concerns		Towards null		PY	Y		PN		NA		NA		PY		NA		Low	Low				Y		NA		NA		NA		Low
2026/02/20 11.03	Fu J 2020	lv		Hunan Journal of Traditional Chinese，2020，36(3):54 － 55	yupingfeng granules +levocetirizine	levocetirizine	Symptom Score Reduction Index	The Symptom Score Reduction Index of the observation group (97.50%) was higher than that of the control group (95.00%) after 1 month of treatment.	assignment to intervention (the 'intention-to-treat' effect)	NA	1	Journal article(s)	Y	NI	Randomization using the random number table method .	N	The difference in general information between the two groups was not statistically significant (p>0.05)	Some concerns	Some concerns		Towards null		NI	PY	The article mentions that the treatment group was the control group with the addition of Yupingfeng granules	N	Participants all completed the clinical trial and no one changed groups	NA		NA		Y		NA		Low	Low				Y		NA		NA		NA		Low
2026/02/20 11.04	Wang YP 2019	lv		World Journal of Complex Medicine,2019,5(09):120-122+138.	yupingfeng granules +desloratadine citrate disodium	desloratadine citrate disodium	Symptom Score Reduction Index	The Symptom Score Reduction Index of the observation group (92.00%) was higher than that of the control group (76.00%).	assignment to intervention (the 'intention-to-treat' effect)	NA	1	Journal article(s)	Y	NI	Randomization using the random number table method.	N	The difference in general information between the two groups was not statistically significant (p>0.05)	Some concerns	Some concerns				NI	NI	The article mentions that the treatment group was the control group with the addition of Yupingfeng granules	N	Participants all completed the clinical trial and no one changed groups	NA		NA		Y		NA		Low	Low				Y		NA		NA		NA		Low
2026/02/20 11.05	Wang BG 2019	lv		Chinese Journal of Modern Drug Application,2019,13(16):147-148	modified Yupingfeng Powder+Loratadine citrate	Loratadine citrate	Symptom Score Reduction Index	The Symptom Score Reduction Index of the observation group (94.29%) was higher than that of the control group (74.29%),and this difference was statistically significant (p< 0.05).	assignment to intervention (the 'intention-to-treat' effect)	NA	1	Journal article(s)	N	NI	Patients were divided into experimental and control groups according to the single or double number of the date of admission to the hospital	PN		Some concerns	Some concerns		Favours experimental		PY	Y		PN		NA		NA		PY		NA		Low	Low		Towards null		Y		NA		NA		NA		Low
2026/02/20 11.13	Wang CL 2018	lv		Modern Journal of Integrated Traditional Chinese and Western Medicine,2018,27(03):291-295.	modified Yupingfeng Powder+cetirizine	cetirizine	Urticaria Activity Score and Symptom Score Reduction Index	The Percentage change in UAS from baseline to post-treatment of the observation group (92%) was higher than that of the control group (78%) after 1 month of treatment.	assignment to intervention (the 'intention-to-treat' effect)	NA	1		NI	NI	Original text refers only to “random”	PN		Some concerns	Some concerns				PY	PY		PN		NA		NA		PY		NA		Low	Low				Y		NA		NA		NA		Low
2026/02/20 11.25	Li YM 2018	lv		World Latest Medical Information（Electronic Version）,2018,18(85):146-147.	yupingfeng granules +levocetirizine	levocetirizine	Symptom Score Reduction Index	The Symptom Score Reduction Index of the observation group (92.50%) was higher than that of the control group (77.50%),and this difference was statistically significant (p< 0.05).	assignment to intervention (the 'intention-to-treat' effect)	NA	1	Journal article(s)	PN	NI	The patients were divided into treatment and control groups in the order of presentation.	PN		Some concerns	Some concerns		Towards null		NI	Y		PN		NA		NA		Y		NA		Low	Low		Favours experimental		Y		NA		NA		NA		Low
2026/02/20 11.26	Cai XJ 2016	lv		Chinese Journal of Clinical Rational Drug Use,2016,9(28):78-79.	yupingfeng granules +ebastine	ebastine	Symptom Score Reduction Index	The Symptom Score Reduction Index of the observation group (91.67%) was higher than that of the control group (66.67%),and statistically significant differences exist between the groups (p< 0.05).	assignment to intervention (the 'intention-to-treat' effect)	NA	1	Journal article(s)	NI	NI	The original text refers only to “random”.	N	The difference in general information between the two groups was not statistically significant (p>0.05).	Some concerns	Some concerns		Towards null		PY	PY		PN		NA		NA		PY		NA		Low	Low				Y		NA		NA		NA		Low
2026/02/20 11.27	Xu FJ 2016	lv		Journal of Cardiovascular Diseases Integrated Traditional Chinese and Western Medicine Electronic Edition,2016,4(31):57+60	yupingfeng granules +levocetirizine	levocetirizine	Symptom Score Reduction Index	The Symptom Score Reduction Index of the observation group (87.5%) was higher than that of the control group (67.5%).	assignment to intervention (the 'intention-to-treat' effect)	NA	1	Journal article(s)	N	NI	In this study, the patients were divided into an observation group and a control group using different treatment modalities.	N		Some concerns	Some concerns				Y	Y		N		NA		NA		Y		NA		Low	Low				Y		NA		NA		NA		Low
2026/02/20 11.27	Zhao HL 2015	lv		Guangming Journal of Chinese Medicine,2015,30(08):1732-1733.	yupingfeng granules +ebastine	ebastine	Symptom Score Reduction Index	The Symptom Score Reduction Index of the observation group (90.3%) was higher than that of the control group (73.9%),and statistically significant differences exist between the groups (p< 0.05).	assignment to intervention (the 'intention-to-treat' effect)	NA	1	Journal article(s)	Y	NI	Randomization using the random number table method.	N	The difference in general information between the two groups was not statistically significant (p>0.05).	Some concerns	Some concerns				PY	PY		PN		NA		NA		PY		NA		Low	Low				Y		NA		NA		NA		Low
2026/02/20 11.28	Fu HD 2015	lv		New Chinese Medicine,2015,47(07):174-176	yupingfeng granules +desloratadine citrate disodium	desloratadine citrate disodium	Symptom Score Reduction Index	The Symptom Score Reduction Index of the observation group (92.0%) was higher than that of the control group (87.3%).	assignment to intervention (the 'intention-to-treat' effect)	NA	1	Journal article(s)	Y	NI	Randomization using the random number table method.	N		Some concerns	Some concerns		Towards null		NI	NI		PN		NA		NA		PY		NA		Low	Low		Towards null		Y		NA		NA		NA		Low
2026/02/20 11.29	Tian J 2015	lv		Chinese Journal of Medicine,2015,50(03):79-81.	yupingfeng granules +desloratadine citrate disodium	desloratadine citrate disodium	Symptom Score Reduction Index	The Symptom Score Reduction Index of the observation group (93.0%) was higher than that of the control group (76.7%) .	assignment to intervention (the 'intention-to-treat' effect)	NA	1	Journal article(s)	Y	NI	Randomization using the random number table method.	N		Some concerns	Some concerns		Towards null		PY	PY	The article mentions that the treatment group was the control group with the addition of Yupingfeng granules	N		NA		NA		Y		NA		Low	Low				Y		NA		NA		NA		Low
2026/02/20 11.30	Niu YH 2015	lv		Journal of Dermatology and Venereology,2015,37(05):300-301.	Yupingfeng Powder+levocetirizine	levocetirizine	Symptom Score Reduction Index	The Symptom Score Reduction Index of the observation group (96.87%) was higher than that of the control group (87.5%),and this difference was statistically significant (p< 0.05).	assignment to intervention (the 'intention-to-treat' effect)	NA	1	Journal article(s)	Y	NI	Randomization using the random number table method.	N	The difference in general information between the two groups was not statistically significant (p>0.05).	Some concerns	Some concerns				PY	PY		PN		NA		NA		PY		NA		Low	Low				Y		NA		NA		NA		Low
2026/02/20 11.30	Jiang J 2014	lv		Heilongjiang Medicine,2014,27(05):1122-1123.	YuPingFeng Capsules+ebastine	ebastine	Symptom Score Reduction Index	The Symptom Score Reduction Index of the observation group (90.5%) was higher than that of the control group (82.5%).	assignment to intervention (the 'intention-to-treat' effect)	NA	1		NI	NI	The original text refers only to “random”.	N	The difference in general information between the two groups was not statistically significant (p>0.05).	Some concerns	Some concerns		Towards null		PY	PY		PN		NA		NA		PY		NA		Low	Low				Y		NA		NA		NA		Low
2026/02/20 11.31	Chen YX 2013	lv		China Modern Medicine,2013,20(36):85-86.	YuPingFeng Capsules+ebastine	ebastine	Symptom Score Reduction Index	治疗组Symptom Score Reduction Index（95.8%）高于对照组（66.7%），有统计学差异（P< 0.05）The Symptom Score Reduction Index of the observation group (95.8%) was higher than that of the control group (66.7%),and statistically significant differences exist between the groups (p< 0.05).	assignment to intervention (the 'intention-to-treat' effect)	NA	1	Journal article(s)	NI	NI	The original text refers only to “random”.	N	The difference in general information between the two groups was not statistically significant (p>0.05).	Some concerns	Some concerns		Towards null		PY	PY		PN		NA		NA		PY		NA		Low	Low				Y		NA		NA		NA		Low
2026/02/20 11.32	Xie SS 2011	lv		Journal of Guangxi University of Chinese Medicine,2011,14(02):34-35.	modified Yupingfeng Powder+levocetirizine	levocetirizine	Symptom Score Reduction Index	The Symptom Score Reduction Index of the observation group (83.87%) was higher than that of the control group (60.00%),and this difference was statistically significant (p< 0.05).	assignment to intervention (the 'intention-to-treat' effect)	NA	1	Journal article(s)	NI	NI	The original text refers only to “random”.	PN	The difference in general information between the two groups was not statistically significant (p>0.05).	Some concerns	Some concerns		NA		PY	PY		PN		NA		NA		PY		NA		Low	Low				Y		NA		NA		NA		Low
2026/02/20 11.34	Zhan YW 2024	lv		Chinese Modern Doctor,2024,62(06):84-87.	Danggui Yinzi+loratadine	loratadine	Symptom Score Reduction Index	The Symptom Score Reduction Index of the integrated Chinese and Western medicine group (95.56%) was higher than that of the Chinese medicine group (82.22%) and the Western medicine group (64.66%), and the total effective rate of the Chinese medicine group was higher than that of the Western medicine group (P<0.05).	assignment to intervention (the 'intention-to-treat' effect)	NA	1	Journal article(s)	Y	NI	Randomization using the random number table method.	N		Some concerns	Some concerns		Towards null		PY	PY		PN		NA		NA		PY		NA		Low	Low				Y		NA		NA		NA		Low
2026/02/20 11.39	Huang YH 2018	lv		China Pharmacist,2018,21(12):2163-2165.	Modified Danggui Decoction+ebastine	ebastine	Symptom Score Reduction Index	The Symptom Score Reduction Index of the observation group (94.3%) was higher than that of the control group (75.4%),and statistically significant differences exist between the groups (p< 0.05).	assignment to intervention (the 'intention-to-treat' effect)	NA	1	Journal article(s)	N	NI	In this study, the patients were divided into observation and control groups based on the single and double numbers of their hospital ID.	N	The article has only one author, and it is hypothesized that the possible outcome assessors was aware of the intervention.	Some concerns	Some concerns		Towards null		PY	PY		N		NA		NA		PY		NA		Low	Low				Y		NA		NA		NA		Low
2026/02/20 11.40	Hu YH 2016	lv		Shaanxi Journal of Traditional Chinese Medicine,2016,37(01):85-86.	modified Danggui Decoction+cetirizine	cetirizine	Symptom Score Reduction Index	The Symptom Score Reduction Index of the observation group (94.6%) was higher than that of the control group (90.0%),and statistically significant differences exist between the groups (p< 0.05).	assignment to intervention (the 'intention-to-treat' effect)	NA	1	Journal article(s)	Y	NI	This study was randomized using a lottery method.	N	The difference in general information between the two groups was not statistically significant (p>0.05).	Some concerns	Some concerns		Towards null		PY	PY		N		NA		NA		PY		NA		Low	Low				Y		NA		NA		NA		Low
2026/02/20 11.41	Cheng J 2016	lv		New Chinese Medicine,2016,48(04):184-186.	modified Danggui Yinzi+desloratadine	desloratadine	Symptom Score Reduction Index	The Symptom Score Reduction Index of the observation group (92.00%) was higher than that of the control group (72.00%),and statistically significant differences exist between the groups (p< 0.05).	assignment to intervention (the 'intention-to-treat' effect)	NA	1	Journal article(s)	Y	NI	Randomization using the random number table method.	N	The difference in general information between the two groups was not statistically significant (p>0.05).	Some concerns	Some concerns		Towards null		PY	PY		PN		NA		NA		PY		NA		Low	Low				Y		NA		NA		NA		Low
2026/02/20 11.41	Liu N 2016	lv		World Latest Medical Information（Electronic Version）,2016,16(40):112-113.	Danggui Yinzi+cetirizine	cetirizine	total effective rate	The total effective rate of the observation group (93.88%) was higher than that of the control group (75.51%),and statistically significant differences exist between the groups (p< 0.05).	assignment to intervention (the 'intention-to-treat' effect)	NA	1	Journal article(s)	Y	NI	The original text refers only to “random”.	N		Some concerns	Some concerns		Unpredictable		PY	PY	The control group included 49 patients,but finally 50 patients completed the trial.	PN		NA		NA		PY		NA		Low	High	治疗组和对照组各纳入49人，结果中对照组50人	Favours experimental		PY		NA		NA		NA		Low
2026/02/20 11.42	Shi CR 2013	lv		Chinese General Practice,2013,16(40):4102-4105.	Danggui Yinzi+cetirizine	Danggui Yinzi、cetirizine	Symptom Score Reduction Index	The Symptom Score Reduction Index of the integrated Chinese and Western medicine group was 86.4%, that of the Chinese medicine group was 61.9%, and that of the Western medicine group was 83.3%.	assignment to intervention (the 'intention-to-treat' effect)	NA	1	Journal article(s)	Y	NI	Randomization in this study was generated by SAS statistical software.	N	The difference in general information between the two groups was not statistically significant (p>0.05).	Some concerns	Some concerns		Towards null		PY	PY		PN	Some of the patients in this study had withdrawn from the study due to medication side effects and poor patient compliance.	NA		NA		PY		NA		Low	Low				PN	Seventy-five people were to be included in this study, eight patients dropped out during the study, and 89.3% of the patients completed the clinical trial.	PN		PN		NA		Low
2026/02/20 11.43	Zhang TL 2011	lv		Chinese Journal of Dermatovenereology of Integrated Traditional and Western Medicine,2011,10(01):43-44.	Danggui Yinzi+levocetirizine	levocetirizine	Symptom Score Reduction Index	The Symptom Score Reduction Index of the observation group (81.82%) was higher than that of the control group (54.55%),and statistically significant differences exist between the groups (p< 0.05).	assignment to intervention (the 'intention-to-treat' effect)	NA	1	Journal article(s)	NI	NI	The original text refers only to “random”.	N	The difference in general information between the two groups was not statistically significant (p>0.05).	Some concerns	Some concerns		Towards null		PY	PY		PN		NA		NA		PY		NA		Low	Low				Y		NA		NA		NA		Low
2026/02/20 11.44	Xu D 2024	lv		Doctor,2024,9(09):17-19.	modified Guizhi Decoction+levocetirizine	levocetirizine	Symptom Score Reduction Index	The Symptom Score Reduction Index of the observation group (85.71%) was higher than that of the control group (65.31%),and statistically significant differences exist between the groups (p< 0.05).	assignment to intervention (the 'intention-to-treat' effect)	NA	1	Journal article(s)	Y	NI	Randomization using the random number table method.	N	The difference in general information between the two groups was not statistically significant (p>0.05).	Some concerns	Some concerns		Towards null		PY	PY		PN		NA		NA		PY		NA		Low	Low				Y		NA		NA		NA		Low
2026/02/20 11.44	Li GX 2021	lv		Journal of Practical Traditional Chinese Medicine,,2021,37(10):1694-1695.	modified Guizhi Decoction+ebastine	ebastine	total effective rate	The total effective rate of the observation group (95.92%) was higher than that of the control group (89.80%),and statistically significant differences exist between the groups (p< 0.05).	assignment to intervention (the 'intention-to-treat' effect)	NA	1	Journal article(s)	Y	NI	Randomization using the random number table method.	N	The difference in general information between the two groups was not statistically significant (p>0.05)	Some concerns	Some concerns		Towards null		PY	PY		PN		NA		NA		PY		NA		Low	Low				Y		NA		NA		NA		Low
2026/02/20 11.45	Zhou C 2020	lv		Practical Clinical Medicine,2020,21(11):14-15+18	modified Guizhi decoction+desloratadine citrate disodium	desloratadine citrate disodium	Symptom Score Reduction Index	The Symptom Score Reduction Index of the observation group (93.75%) was higher than that of the control group (77.08%),and this difference was statistically significant (p< 0.05).	assignment to intervention (the 'intention-to-treat' effect)	NA	1	Journal article(s)	Y	NI	Randomization using the random number table method.	N		Some concerns	Some concerns		NA		PY	PY		N		NA		NA		PY		NA		Low	Low				Y		NA		NA		NA		Low
2026/02/20 11.46	Wu XC 2019	lv		Journal of Dermatology and Venereology,2019,41(02):244-245.	Guizhi decoction+loratadine	loratadine	Symptom Score Reduction Index	The Symptom Score Reduction Index of the observation group (97.78%) was higher than that of the control group (86.36%),and this difference was statistically significant (p< 0.05).	assignment to intervention (the 'intention-to-treat' effect)	NA	1	Journal article(s)	Y	NI	Randomization using the random number table method.	N	The difference in general information between the two groups was not statistically significant (p>0.05).	Some concerns	Some concerns		NA		PY	PY		N		NA		NA		PY		NA		Low	Low				Y		NA		NA		NA		Low
2026/02/20 11.46	Yu X 2016	lv		World Latest Medical Information（Electronic Version）,2016,16(46):146-147.	modified Guizhi decoction+desloratadine citrate disodium	desloratadine citrate disodium	Symptom Score Reduction Index	The Symptom Score Reduction Index of the observation group (83.33%) was higher than that of the control group (53.33%),and this difference was statistically significant (p< 0.01).	assignment to intervention (the 'intention-to-treat' effect)	NA	1	Journal article(s)	NI	NI	The original text refers only to “random”.	PN		Some concerns	Some concerns				PY	PY		N		NA		NA		PY		NA		Low	Low				Y		NA		NA		NA		Low
2026/02/20 11.47	Cao YC 2015	lv		Chinese Medicine Modern Distance Education of China,2015,13(18):70-71.	Guizhi decoction+loratadine	loratadine	Symptom Score Reduction Index	The Symptom Score Reduction Index of the observation group (87.5%) was higher than that of the control group (72.2%),and statistically significant differences exist between the groups (p< 0.05).	assignment to intervention (the 'intention-to-treat' effect)	NA	1	Journal article(s)	NI	NI	The original text refers only to “random”.	PN		Some concerns	Some concerns		NA		PY	PY		PN		NA		NA		PY		NA		Low	Low				Y		NA		NA		NA		Low
2026/02/20 11.49	Yang SH 2018	lv	NCT001715740	doi： 10.3389/fphar.2018.01474	CHM+levocetirizine	CHM placebo+levocetirizine	7-day Urticaria Activity Score	The trend analysis showed that symptom severity decreased progressively in the CHM group (p < 0.001) than in the control group (p = 0.056)	assignment to intervention (the 'intention-to-treat' effect)	NA	1	Journal article(s); Non-commercial trial registry record (e.g. ClinicalTrials.gov record)	Y	Y	Randomization was done by a trial administrator who was not involved in the clinical intervention or evaluation using a computer-generated random sequence before medications were administered. The random sequences evenly distributed all participants to two study arms. Medication bottles with opaque and identical appearance were ﬁlled by the medication manufacturer and were then labeled according …	N	There were no statistical diﬀerences between the CHM and control groups, including patient age, gender, comorbidities, food/drug allergy history, previous duration of urticaria, past medication history for urticaria, initial UAS7, and biochemical proﬁles. Hemoglobin (Hb) levels between the CHM and control groups have a statistical diﬀerence, but both their Hb levels were within the normal range.	Low	Low				N	N		NA		NA		NA		PY		NA		Low	Low				PN		PY	In the case of missing values, the last value would be used. P < 0.05 or less than the p-value modified by the Bonferroni’s method for multiple comparisons were thought to be statistically significant.	NA		NA		Low
2026/02/20 11.49	Lu YS 2011	lv		Henan Traditional Chinese Medicine,2011,31(08):913-914.	Modified Xiaofeng Powder+loratadine	loratadine	total effective rate	The total effective rate of the observation group (90.00%) was higher than that of the control group (71.43%),and statistically significant differences exist between the groups (p< 0.05).	assignment to intervention (the 'intention-to-treat' effect)	NA	1		Y	NI	Randomization using the random number table method.	N	The difference in general information between the two groups was not statistically significant (p>0.05).	Some concerns	Some concerns		Favours experimental		PY	PY		PN		NA		NA		PY		NA		Low	Low				Y		NA		NA		NA		Low
2026/02/20 11.50	Bai WJ 2011	lv		Chinese Journal of Dermatovenereology of Integrated Traditional and Western Medicine,2011,10(05):300-301.	Modified Xiaofeng Powder+loratadine	loratadine	Symptom Score Reduction Index	The Symptom Score Reduction Index of the observation group (94.12%) was higher than that of the control group (73.53%),and statistically significant differences exist between the groups (p< 0.05).	assignment to intervention (the 'intention-to-treat' effect)	NA	1	Journal article(s)	NI	NI	The original text refers only to “random”.	N	The difference in general information between the two groups was not statistically significant (p>0.05).	Some concerns	Some concerns		Towards null		PY	PY		PN		NA		NA		PY		NA		Low	Low				Y		NA		NA		NA		Low
2026/02/20 11.50	Wu ST 2023	lv		Lishizhen Medicine and Materia Medica Research,2023,34(09):2168-2171.	Liangxue Xiaofeng powder+levocetirizine	levocetirizine	total effective rate	The total effective rate of the observation group (89.75%) was higher than that of the control group (71.05%),and this difference was statistically significant (p< 0.05).	assignment to intervention (the 'intention-to-treat' effect)	NA	1	Journal article(s)	Y	NI	Randomization using the random number table method.	PN		Some concerns	Some concerns		Towards null		PY	PY		NI		NA		NA		PY		NA		Some concerns	Some concerns		Towards null		PY		NA		NA		NA		Low
2026/02/20 11.51	Zhang Y 2023	lv		Chinese and Foreign Medical Research,2023,21(11):17-20	Modified Maxing Shigan Decoction+ebastine	ebastine	Symptom Score Reduction Index	The Symptom Score Reduction Index of the observation group (95.12%) was higher than that of the control group (78.05%),and statistically significant differences exist between the groups (p< 0.05).	assignment to intervention (the 'intention-to-treat' effect)	NA	1	Journal article(s)	Y	NI	Randomization using the random number table method.	N	The difference in general information between the two groups was not statistically significant (p>0.05).	Some concerns	Some concerns		Towards null		PY	PY		PN		NA		NA		PY		NA		Low	Low				Y		NA		NA		NA		Low
2026/02/20 11.52	Wang LJ 2023	lv		Clinical Medicine,2023,43(06):122-125.	Danggui Sini Decoction+ebastine	ebastine	Symptom Score Reduction Index	The Symptom Score Reduction Index of the observation group (91.18%) was higher than that of the control group (70.59%),and statistically significant differences exist between the groups (p< 0.05).	assignment to intervention (the 'intention-to-treat' effect)	NA	1	Journal article(s)	N	NI	Convenience sampling is not a random sampling method but a non-probability sampling method.	N	The difference in general information between the two groups was not statistically significant (p>0.05).	Some concerns	Some concerns		Towards null		PY	PY	The observation group was treated on the basis of the control group by combining Danggui Sini Decoction.	PN		NA		NA		PY		NA		Low	Low				Y		NA		NA		NA		Low
2026/02/20 11.54	Ying ZH 2022	lv		Chinese and Foreign Medical Research,2022,20(23):120-123	Fangfeng Tongsheng Granules+ebastine	ebastine	Total Symptom Score	The total effective rate of the observation group (92.06%) was higher than that of the control group (66.67%),and statistically significant differences exist between the groups (p< 0.05).	assignment to intervention (the 'intention-to-treat' effect)	NA	1	Journal article(s)	Y	NI	Randomization using the random number table method.	N	The difference in general information between the two groups was not statistically significant (p>0.05).	Some concerns	Some concerns		Towards null		PY	PY		PN		NA		NA		PY		NA		Low	Low				Y		NA		NA		NA		Low
2026/02/20 11.55	Yang LT 2024	lv		New Chinese Medicine,2024,56(13):63-67	Modified Fangfeng Xionggui Decoction+ebastine	ebastine	total effective rate	The total effective rate of the observation group (97.37%) was higher than that of the control group (78.95%),and statistically significant differences exist between the groups (p< 0.05).	assignment to intervention (the 'intention-to-treat' effect)	NA	1		Y	NI	Randomization using the random number table method. The observation group was treated on the basis of the control group by combining the addition and subtracting of Fangfengxionggui Decoction .	N	The difference in general information between the two groups was not statistically significant (p>0.05).	Some concerns	Some concerns		Towards null		PY	PY		PN		NA		NA		PY		NA		Low	Low				Y		NA		NA		NA		Low
2026/02/20 11.55	Yang RB 2021	lv		Journal of Baotou Medical College,2021,37(01):82-86	Jiawei Huanglian Jiedu decoction+ebastine	ebastine	total effective rate	The total effective rate of the observation group (94.74%) was higher than that of the control group (84.21%),and statistically significant differences exist between the groups (p< 0.05).	assignment to intervention (the 'intention-to-treat' effect)	NA	1	Journal article(s)	NI	NI	The original text refers only to “random”.	N	The difference in general information between the two groups was not statistically significant (p>0.05).	Some concerns	Some concerns		Towards null		PY	PY		PN		NA		NA		PY		NA		Low	Low				Y		NA		NA		NA		Low
2026/02/20 11.56	Mei CL 2024	lv		New Chinese Medicine,2024,56(07):13-17	Modified Mahuang Lianqiao Chixiaodou Decoction +levocetirizine	levocetirizine	Total Symptom Score	The Total Symptom Score of the observation group (96.77%) was higher than that of the control group (67.74%),and statistically significant differences exist between the groups (p< 0.05).	assignment to intervention (the 'intention-to-treat' effect)	NA	1	Journal article(s)	Y	NI	Randomization using the random number table method.	N		Some concerns	Some concerns		Favours experimental		PY	Y		PN		NA		NA		PY		NA		Low	Low				Y		NA		NA		NA		Low
2026/02/20 11.57	Xu JT 2019	lv		Chinese General Practice,2019,22(S2):142-145.	Mahuang Fuzi Xixin Decoction+ebastine	ebastine	Symptom Score Reduction Index	The Symptom Score Reduction Index of the observation group (95.45%) was higher than that of the control group (79.55%),and statistically significant differences exist between the groups (p< 0.05).	assignment to intervention (the 'intention-to-treat' effect)	NA	1	Journal article(s)	Y	NI	Randomization using the random number table method.	N	The difference in general information between the two groups was not statistically significant (p>0.05).	Some concerns	Some concerns		Towards null		PY	PY		PN		NA		NA		PY		NA		Low	Low				Y		NA		NA		NA		Low
2026/02/20 11.58	Mao LD 2023	lv		Chinese Journal of Modern Drug Application,2023,17(18):163-165.	levocetirizine+Modified Chushi Weiling Decoction	levocetirizine	Total Symptom Score	The Total Symptom Score of the observation group (96.36%) was higher than that of the control group (80.00%),and statistically significant differences exist between the groups (p< 0.05).	assignment to intervention (the 'intention-to-treat' effect)	NA	1	Journal article(s)	Y	NI	Randomization using the random number table method.	N		Some concerns	Some concerns		Favours experimental		PY	Y		PN		NA		NA		Y		NA		Low	Low				PY		NA		NA		NA		Low
2026/02/20 11.59	Liu X 2020	lv		Journal of Dermatology and Venereology,2020,42(06):854-856.	ebastine	cetirizine	Symptom Score Reduction Index	The Symptom Score Reduction Index of the observation group (96.0%) was higher than that of the control group (82.0%).	assignment to intervention (the 'intention-to-treat' effect)	NA	1	Journal article(s)	Y	NI	Randomization using the random number table method.	N	The difference in general information between the two groups was not statistically significant (p>0.05).	Some concerns	Some concerns				PN	PN		NA		NA		NA		PY		NA		Low	Low				Y		NA		NA		NA		Low
2026/02/20 12.00	Li ZG 2006	lv		Journal of Dermatology and Venereology,2006,(01):11-12.	loratadine	cetirizine	Symptom Score Reduction Index	The Symptom Score Reduction Index of the observation group (91.11%) was higher than that of the control group (84.85%).	assignment to intervention (the 'intention-to-treat' effect)	NA	1	Journal article(s)	NI	NI	The original text refers only to “random”.	N	The difference in general information between the two groups was not statistically significant (p>0.05).	Some concerns	Some concerns				PN	PN		NA		NA		NA		PY		NA		Low	Low				Y		NA		NA		NA		Low
2026/02/20 12.01	Ou BS 2005	lv		China Journal of Leprosy and Skin Diseases,2005,(10):75-76.	cetirizine	loratadine	Symptom Score Reduction Index	The Symptom Score Reduction Index of the observation group (83.9%) was higher than that of the control group (81%).	assignment to intervention (the 'intention-to-treat' effect)	NA	1	Journal article(s)	PY	NI	Randomization using the random number table method. Cetirizine is a white round tablet and loratadine is a white oval tablet.	N	The difference in general information between the two groups was not statistically significant (p>0.05).	Some concerns	Some concerns				PN	Y		PN		NA		NA		PY		NA		Low	Low				Y		NA		NA		NA		Low
2026/02/20 12.01	Zhuang YX 2005	lv		Southern Medical Journal of Dermato-Venereology,2005,(02):115-116.	cetirizine	loratadine	total effective rate	The total effective rate of the observation group (89.78%) was higher than that of the control group (80.35%).	assignment to intervention (the 'intention-to-treat' effect)	NA	1	Journal article(s)	Y	PY	This study was randomized using a randomized controlled observational method . Cetirizine is a white round tablet and loratadine is a white oval tablet.	N	The original article did not mention whether the difference in baseline information.	Low	Low				PN	PY		PN		NA		NA		PY	未述	NA		Low	Low				Y		NA		NA		NA		Low
2026/02/20 12.02	Yin R 2003	lv		Journal of Clinical Dermatology,2003,(11):675-677.	mizolastine、cetirizine、loratadine		Symptom Score Reduction Index	The Symptom Score Reduction Index was 90.0% in the mizolastine group, 85.3% in the cetirizine group, and 90.6% in the loratadine group.	assignment to intervention (the 'intention-to-treat' effect)	NA	1	Journal article(s)	Y	Y	Grouping of randomly generated medication numbers using the SAS statistical package.	N		Low	Low		Towards null		PN	NI		PN		NA		NA		PY		NA		Low	Low				PY		NA		NA		NA		Low
2026/02/20 12.02	Lin W 2018	lv		Journal of Diagnosis and Therapy on Dermato-venereology,2018,25(06):350-353.	desloratadine citrate disodium	levocetirizine	Symptom Score Reduction Index	The Symptom Score Reduction Index of the observation group (93.3%) was higher than that of the control group (73.3%),and statistically significant differences exist between the groups (p< 0.05).	assignment to intervention (the 'intention-to-treat' effect)	NA	1	Journal article(s)	NI	PY	The original text refers only to “random”.	NI	The original article recounts no statistical significance before SSRI treatment, otherwise not mention.	Low	Low				PN	PN		NA		NA		NA		Y		NA		Low	Low				Y		NA		NA		NA		Low
2026/02/20 12.04	Xie QW 2010	lv		China Journal of Leprosy and Skin Diseases,2010,26(03):195.	fexofenadine、levocetirizine	desloratadine、ebastine	Symptom Score Reduction Index	The Symptom Score Reduction Index was 72% in group A, 76% in group B, and 70% in group C. The efficiency rate was 76% in group D,and and statistically significant differences exist between the groups (p< 0.05).	assignment to intervention (the 'intention-to-treat' effect)	NA	1	Journal article(s)	PY	PY		PN	The difference in general information between the two groups was not statistically significant (p>0.05).	Low	Low				PN	Y		PN		NA		NA		PY		NA		Low	Low				Y		NA		NA		NA		Low
2026/02/20 12.07	P.C. Potter 2009	lv		DOI:10.1111/j.1398-9995.2008.01893.x	levocetirizine	Loratadine	Efficacy measures	The results were similar for the CIU composite score.	assignment to intervention (the 'intention-to-treat' effect)	NA	1	Journal article(s)	Y	Y	a multi-center, randomized, double-blind, parallel-group clinical efficacy study. as capsules identical in shape, size and color to allow a double-blind design. Randomization to the study drug was achieved by allocation of a unique study number to each subject and a computer-generated sequential randomization number provided by the Biostatistics Department of the study sponsor (UCB S.A., Brussels…	N	Overall the mean characteristics of the two treatment groups were similar in all respects.	Low	Low				N	N		NA		NA		NA		Y	Analyses of all efficacy and safety measures were performed on the intent-to-treat (ITT) population, which consisted of all randomized patients who were dispensed medication	NA		Low	Low				N	A total of 886 patients were included in this study, and 97 dropouts	Y		NA		NA		Low
2026/02/20 12.07	Lin YJ 2009	lv		Chinese Association of Integrative Medicine, Chinese Association of Integrative Medicine Allergy Branch. Proceedings of the 4th National Academic Conference on Integrative Medicine in Allergy. Chronic Disease Prevention and Treatment Institute, Rongcheng District, Jieyang City, Guangdong Province; Dermatology Department, Third People's Hospital, Shantou City, Guangdong Province, 2009: 2.	levocetirizine	loratadine	total effective rate	The total effective rate of the observation group (89.47%) was higher than that of the control group (82.89%).	assignment to intervention (the 'intention-to-treat' effect)	NA	1		PY	PY	This study was a multicenter randomized double-blind controlled clinical trial.	N	The difference in general information between the two groups was not statistically significant (p>0.05).	Low	Low				PN	PN		NA		NA		NA		NI		NI		High	High				Y		NA		NA		NA		Low
2026/02/20 11.38	Cao H 2019	lv		DOI:10.16040/j.cnki.cn15-1101.2019.10.004.	modified Danggui Decoction + ebastine	ebastine	Symptom Score Reduction Index	higher than that of the control group (93.33%).	assignment to intervention (the 'intention-to-treat' effect)	NA	1	Journal article(s)	N	NI	Combined with the patient's admission number	N		Some concerns	Some concerns		Unpredictable		PY	PY		N		NA		NA		PY		NA		Low	Low				Y		NA		NA		NA		Low
[truncated: 35 more columns]

## Sheet: Print_format (PP)
Unique ID		Study ID		Assessor
Ref or Label		Aim	adhering to intervention (the 'per-protocol' effect)	The effect of adhering to intervention…
Experimental		Comparator		Source
Outcome		Results		Weight
Domain	Signalling question			Response	Comments
Bias arising from the randomization process	1.1 Was the allocation sequence random?
	1.2 Was the allocation sequence concealed until participants were enrolled and assigned to interventions?
	1.3 Did baseline differences between intervention groups suggest a problem with the randomization process?
	Risk of bias judgement
Bias due to deviations from intended interventions	2.1 Were participants aware of their assigned intervention during the trial?
	2.2 Were carers and people delivering the interventions aware of participants' assigned intervention during the trial?
	2.3. [If applicable:] If Y/PY/NI to 2.1 or 2.2: Were important non-protocol interventions balanced across intervention groups?
	2.4. [If applicable:] Were there failures in implementing the intervention that could have affected the outcome?
	2.5. [If applicable:] Was there non-adherence to the assigned intervention regimen that could have affected participants’ outcomes?
	2.6. If N/PN/NI to 2.3, or Y/PY/NI to 2.4 or 2.5: Was an appropriate analysis used to estimate the effect of adhering to the intervention?
	Risk of bias judgement
Bias due to missing outcome data	3.1 Were data for this outcome available for all, or nearly all, participants randomized?
	3.2 If N/PN/NI to 3.1: Is there evidence that result was not biased by missing outcome data?
	3.3 If N/PN to 3.2: Could missingness in the outcome depend on its true value?
	3.4 If Y/PY/NI to 3.3: Is it likely that missingness in the outcome depended on its true value?
	Risk of bias judgement
Bias in measurement of the outcome	4.1 Was the method of measuring the outcome inappropriate?
	4.2 Could measurement or ascertainment of the outcome have differed between intervention groups?
	4.3 Were outcome assessors aware of the intervention received by study participants?
	4.4 If Y/PY/NI to 4.3: Could assessment of the outcome have been influenced by knowledge of intervention received?
	4.5 If Y/PY/NI to 4.4: Is it likely that assessment of the outcome was influenced by knowledge of intervention received?
	Risk of bias judgement
Bias in selection of the reported result	5.1 Were the data that produced this result analysed in accordance with a pre-specified analysis plan that was finalized before unblinded outcome data were available for analysis?
	5.2 ... multiple eligible outcome measurements (e.g. scales, definitions, time points) within the outcome domain?
	5.3 ... multiple eligible analyses of the data?
	Risk of bias judgement
Overall bias	Risk of bias judgement

## Sheet: Print_format (ITT)
Unique ID		Study ID		Assessor
Ref or Label		Aim	assignment to intervention (the 'intention-to-treat' effect)
Experimental		Comparator		Source
Outcome		Results		Weight
Domain	Signalling question			Response	Comments
Bias arising from the randomization process	1.1 Was the allocation sequence random?
	1.2 Was the allocation sequence concealed until participants were enrolled and assigned to interventions?
	1.3 Did baseline differences between intervention groups suggest a problem with the randomization process?
	Risk of bias judgement
Bias due to deviations from intended interventions	2.1.Were participants aware of their assigned intervention during the trial?
	2.2.Were carers and people delivering the interventions aware of participants' assigned intervention during the trial?
	2.3. If Y/PY/NI to 2.1 or 2.2: Were there deviations from the intended intervention that arose because of the experimental context?
	2.4 If Y/PY to 2.3: Were these deviations likely to have affected the outcome?
	2.5. If Y/PY/NI to 2.4: Were these deviations from intended intervention balanced between groups?
	2.6 Was an appropriate analysis used to estimate the effect of assignment to intervention?
	2.7 If N/PN/NI to 2.6: Was there potential for a substantial impact (on the result) of the failure to analyse participants in the group to which they were randomized?
	Risk of bias judgement
Bias due to missing outcome data	3.1 Were data for this outcome available for all, or nearly all, participants randomized?
	3.2 If N/PN/NI to 3.1: Is there evidence that result was not biased by missing outcome data?
	3.3 If N/PN to 3.2: Could missingness in the outcome depend on its true value?
	3.4 If Y/PY/NI to 3.3: Is it likely that missingness in the outcome depended on its true value?
	Risk of bias judgement
Bias in measurement of the outcome	4.1 Was the method of measuring the outcome inappropriate?
	4.2 Could measurement or ascertainment of the outcome have differed between intervention groups?
	4.3 Were outcome assessors aware of the intervention received by study participants?
	4.4 If Y/PY/NI to 4.3: Could assessment of the outcome have been influenced by knowledge of intervention received?
	4.5 If Y/PY/NI to 4.4: Is it likely that assessment of the outcome was influenced by knowledge of intervention received?
	Risk of bias judgement
Bias in selection of the reported result	5.1 Were the data that produced this result analysed in accordance with a pre-specified analysis plan that was finalized before unblinded outcome data were available for analysis?
	5.2 ... multiple eligible outcome measurements (e.g. scales, definitions, time points) within the outcome domain?
	5.3 ... multiple eligible analyses of the data?
	Risk of bias judgement
Overall bias	Risk of bias judgement

## Sheet: Function Tab
	Journal article(s)	NA	Yes		1.1 Was the allocation sequence random?		2.1 Were participants aware of their assigned intervention during the trial?	2.1 Were participants aware of their assigned intervention during the trial?		3.1 Were data for this outcome available for all, or nearly all, participants randomized?	Individually Randomized, Parallel Group Trials	4.1 Was the method of measuring the outcome inappropriate?	assignment to intervention (the 'intention-to-treat' effect)	5.1 Were the data that produced this result analysed in accordance with a pre-specified analysis plan that was finalized before unblinded outcome data were available for analysis?				occurance of non-protocol interventions
NA	Trial protocol	Favours experimental	No (Please include reasons in the note)	Y	1.2 Was the allocation sequence concealed until participants were enrolled and assigned to interventions?	Low	2.2 Were carers and people delivering the interventions aware of participants' assigned intervention during the trial?	2.2 Were carers and people delivering the interventions aware of participants' assigned intervention during the trial?		3.2 If N/PN/NI to 3.1: Is there evidence that the result was not biased by missing outcome data?		4.2 Could measurement or ascertainment of the outcome have differed between intervention groups?	adhering to intervention (the 'per-protocol' effect)	5.2 ... multiple eligible outcome measurements (e.g. scales, definitions, time points) within the outcome domain?				failures in implementing the intervention that could have affected the outcome
Y	Statistical analysis plan (SAP)	Favours comparator		PY	1.3 Did baseline differences between intervention groups suggest a problem with the randomization process?	High	2.3 [If applicable:] If Y/PY/NI to 2.1 or 2.2: Were important nonprotocol interventions balanced across intervention groups?	2.3 If Y/PY/NI to 2.1 or 2.2: Were there deviations from the intended intervention that arose because of the trial context?		3.3 If N/PN to 3.2: Could missingness in the outcome depend on its true value?		4.3 If N/PN/NI to 4.1 and 4.2: Were outcome assessors aware of the intervention received by study participants?		5.3 ... multiple eligible analyses of the data?				non-adherence to their assigned intervention by trial participants
PY	Non-commercial trial registry record (e.g. ClinicalTrials.gov record)	Towards null		PN		Some concerns	2.4 [If applicable:] Were there failures in implementing the intervention that could have affected the outcome?	2.4 If Y/PY to 2.3: Were these deviations likely to have affected the outcome?		3.4 If Y/PY/NI to 3.3: Is it likely that missingness in the outcome depended on its true value?		4.4 If Y/PY/NI to 4.3: Could assessment of the outcome have been influenced by knowledge of intervention received?
PN	Company-owned trial registry record (e.g. GSK Clinical Study Register record)	Away from null		N			2.5 [If applicable:] Was there non-adherence to the assigned intervention regimen that could have affected participants’ outcomes?	2.5. If Y/PY/NI to 2.4: Were these deviations from intended intervention balanced between groups?				4.5 If Y/PY/NI to 4.4: Is it likely that assessment of the outcome was influenced by knowledge of intervention received?
N	“Grey literature” (e.g. unpublished thesis)	Unpredictable		NI			2.6 If N/PN/NI to 2.3, or Y/PY/NI to 2.4 or 2.5: Was an appropriate analysis used to estimate the effect of adhering to the intervention?	2.6 Was an appropriate analysis used to estimate the effect of assignment to intervention?
NI	Conference abstract(s) about the trial							2.7 If N/PN/NI to 2.6: Was there potential for a substantial impact (on the result) of the failure to analyse participants in the group to which they were randomized?
	Regulatory document (e.g. Clinical Study Report, Drug Approval Package)
	Research ethics application
	Grant database summary (e.g. NIH RePORTER, Research Councils UK Gateway to Research)
	Personal communication with trialist
	Personal communication with the sponsor
