# Supplementary material for: Chinese herbal formulas as adjuncts to antihistamines in chronic spontaneous urticaria: a network meta-analysis of efficacy, recurrence, and safety
Source: Front Pharmacol. 2026 Apr 22;17:1718329. doi: 10.3389/fphar.2026.1718329 (PMC13144053; doi:10.3389/fphar.2026.1718329)
Supplement: Supplementary file 1 [file Supplementaryfile1.zip › Supplementary_materials_for_publication/Supplementary Material and Table/Supplementary Appendix Table 4. CINeMA Assessment of Certainty of Evidence for Primary Efficacy (SSRI) and Safety Outcomes.xlsx]

## Sheet: 1.SSRI_CINEMA
Supplementary Table 4a. Confidence in Network Meta-Analysis (CINeMA) for treatment comparisons of clinical improvements (SSRI).
Comparison	Number of studies	Within-study bias	Reporting bias	Indirectness	Imprecision	Heterogeneity	Incoherence	Confidence rating
Cetirizine vs. Cetirizine+Danggui Yinzi	4	3	1	1	1	1	1	Low
Cetirizine vs. Cetirizine+Guizhi decoction	1	2	1	1	1	1	1	Moderate
Cetirizine vs. Cetirizine+Yupingfeng powder	6	2	1	1	1	1	1	Moderate
Cetirizine vs. Ebastine	2	1	1	1	3	1	1	Low
Cetirizine vs. Loratadine	5	1	1	1	3	1	1	Low
Ebastine vs. Ebastine+Danggui Sini decoction	1	3	1	1	1	1	1	Low
Ebastine vs. Ebastine+Danggui Yinzi	1	3	1	1	1	1	1	Low
Ebastine vs. Ebastine+Mahuang Fuzi Xixin decoction	1	1	1	1	2	1	1	Moderate
Ebastine vs. Ebastine+Maxing Shigan decoction	1	2	1	1	1	2	1	Moderate
Ebastine vs. Ebastine+Yupingfeng powder	4	2	1	1	1	1	1	Moderate
Ebastine vs. Loratadine	1	1	1	1	3	1	1	Low
Loratadine vs. Loratadine+Danggui Yinzi	2	2	1	1	1	1	1	Moderate
Loratadine vs. Loratadine+Guizhi decoction	4	2	1	1	1	1	1	Moderate
Loratadine vs. Loratadine+Xiaofeng powder	1	2	1	1	1	1	1	Moderate
Loratadine vs. Loratadine+Yupingfeng powder	4	2	1	1	1	1	1	Moderate
Cetirizine vs. Ebastine+Danggui Sini decoction	0	2	1	1	1	1	1	Moderate
Cetirizine vs. Ebastine+Danggui Yinzi	0	2	1	1	1	1	1	Moderate
Cetirizine vs. Ebastine+Mahuang Fuzi Xixin decoction	0	1	1	1	1	1	1	High
Cetirizine vs. Ebastine+Maxing Shigan decoction	0	1	1	1	1	1	1	High
Cetirizine vs. Ebastine+Yupingfeng powder	0	1	1	1	1	1	1	High
Cetirizine vs. Loratadine+Danggui Yinzi	0	1	1	1	1	1	1	High
Cetirizine vs. Loratadine+Guizhi decoction	0	1	1	1	1	1	1	High
Cetirizine vs. Loratadine+Xiaofeng powder	0	1	1	1	1	1	1	High
Cetirizine vs. Loratadine+Yupingfeng powder	0	2	1	1	1	1	1	Moderate
Cetirizine+Danggui Yinzi vs. Ebastine	0	2	1	1	2	1	1	Moderate
Cetirizine+Danggui Yinzi vs. Loratadine	0	2	1	1	1	1	1	Moderate
Cetirizine+Guizhi decoction vs. Ebastine	0	1	1	1	2	1	1	Moderate
Cetirizine+Guizhi decoction vs. Loratadine	0	1	1	1	1	2	1	Moderate
Cetirizine+Yupingfeng powder vs. Ebastine	0	2	1	1	1	1	1	Moderate
Cetirizine+Yupingfeng powder vs. Loratadine	0	2	1	1	1	1	1	Moderate
Ebastine vs. Loratadine+Danggui Yinzi	0	1	1	1	1	1	1	High
Ebastine vs. Loratadine+Guizhi decoction	0	1	1	1	1	1	1	High
Ebastine vs. Loratadine+Xiaofeng powder	0	1	1	1	2	2	1	Moderate
Ebastine vs. Loratadine+Yupingfeng powder	0	1	1	1	2	1	1	Moderate
Ebastine+Danggui Sini decoction vs. Loratadine	0	2	1	1	1	1	1	Moderate
Ebastine+Danggui Yinzi vs. Loratadine	0	2	1	1	1	1	1	Moderate
Ebastine+Mahuang Fuzi Xixin decoction vs. Loratadine	0	1	1	1	2	2	1	Moderate
Ebastine+Maxing Shigan decoction vs. Loratadine	0	1	1	1	2	1	1	Moderate
Ebastine+Yupingfeng powder vs. Loratadine	0	1	1	1	1	1	1	High

## Sheet: 2.AEs_ CINeMA
Supplementary Table 4b. CINeMA confidence ratings for the network meta-analysis of adverse events (AEs).
Comparison	Number of studies	Within-study bias	Reporting bias	Indirectness	Imprecision	Heterogeneity	Incoherence	Confidence rating
Cetirizine vs. Cetirizine+Chushi Weiling decoction	1	2	1	1	2	1	1	Moderate
Cetirizine vs. Cetirizine+Guizhi decoction	1	2	1	1	3	1	1	Low
Cetirizine vs. Cetirizine+Mahuang Lianqiao Chixiaodou decoction	1	2	1	1	3	1	1	Low
Cetirizine vs. Cetirizine+Xiaofeng powder	1	1	1	1	3	1	1	Low
Cetirizine vs. Cetirizine+Yupingfeng powder	4	2	1	1	3	1	1	Low
Cetirizine vs. Ebastine	1	1	1	1	3	1	1	Low
Cetirizine vs. Loratadine	6	1	1	2	3	1	1	Low
Ebastine vs. Ebastine+Danggui Sini decoction	1	3	1	1	3	1	1	Very low
Ebastine vs. Ebastine+Danggui Yinzi	1	3	1	1	3	1	1	Very low
Ebastine vs. Ebastine+Fangfeng Tongsheng decoction	1	2	1	1	3	1	1	Low
Ebastine vs. Ebastine+Fangfeng Xionggui decoction	1	2	1	1	3	1	1	Low
Ebastine vs. Ebastine+Huanglian Jiedu decoction	1	1	1	1	3	1	1	Low
Ebastine vs. Ebastine+Mahuang Fuzi Xixin decoction	1	1	1	1	3	1	1	Low
Ebastine vs. Ebastine+Yupingfeng powder	4	2	1	1	3	1	1	Low
Ebastine vs. Loratadine	1	1	1	1	3	1	1	Low
Loratadine vs. Loratadine+Guizhi decoction	1	2	1	1	3	1	1	Low
Loratadine vs. Loratadine+Yupingfeng powder	2	3	1	1	3	1	1	Very low
Cetirizine vs. Ebastine+Danggui Sini decoction	0	2	1	1	3	1	1	Low
Cetirizine vs. Ebastine+Danggui Yinzi	0	2	1	1	3	1	1	Low
Cetirizine vs. Ebastine+Fangfeng Tongsheng decoction	0	1	1	1	3	1	1	Low
Cetirizine vs. Ebastine+Fangfeng Xionggui decoction	0	1	1	1	3	1	1	Low
Cetirizine vs. Ebastine+Huanglian Jiedu decoction	0	1	1	1	3	1	1	Low
Cetirizine vs. Ebastine+Mahuang Fuzi Xixin decoction	0	1	1	1	3	1	1	Low
Cetirizine vs. Ebastine+Yupingfeng powder	0	1	1	1	3	1	1	Low
Cetirizine vs. Loratadine+Guizhi decoction	0	1	1	1	3	1	1	Low
Cetirizine vs. Loratadine+Yupingfeng powder	0	2	1	1	3	1	1	Low
Cetirizine+Chushi Weiling decoction vs. Ebastine	0	1	1	1	2	2	1	Moderate
Cetirizine+Chushi Weiling decoction vs. Loratadine	0	1	1	1	1	2	1	Moderate
Cetirizine+Guizhi decoction vs. Ebastine	0	1	1	1	3	1	1	Low
Cetirizine+Guizhi decoction vs. Loratadine	0	1	1	1	3	1	1	Low
Cetirizine+Mahuang Lianqiao Chixiaodou decoction vs. Ebastine	0	1	1	1	3	1	1	Low
Cetirizine+Mahuang Lianqiao Chixiaodou decoction vs. Loratadine	0	1	1	1	3	1	1	Low
Cetirizine+Xiaofeng powder vs. Ebastine	0	1	1	1	3	1	1	Low
Cetirizine+Xiaofeng powder vs. Loratadine	0	1	1	1	3	1	1	Low
Cetirizine+Yupingfeng powder vs. Ebastine	0	1	1	1	3	1	1	Low
Cetirizine+Yupingfeng powder vs. Loratadine	0	1	1	1	3	1	1	Low
Ebastine vs. Loratadine+Guizhi decoction	0	1	1	1	3	1	1	Low
Ebastine vs. Loratadine+Yupingfeng powder	0	2	1	1	3	1	1	Low
Ebastine+Danggui Sini decoction vs. Loratadine	0	2	1	1	3	1	1	Low
Ebastine+Danggui Yinzi vs. Loratadine	0	2	1	1	3	1	1	Low
Ebastine+Fangfeng Tongsheng decoction vs. Loratadine	0	1	1	1	3	1	1	Low
Ebastine+Fangfeng Xionggui decoction vs. Loratadine	0	1	1	1	3	1	1	Low
Ebastine+Huanglian Jiedu decoction vs. Loratadine	0	1	1	1	3	1	1	Low
Ebastine+Mahuang Fuzi Xixin decoction vs. Loratadine	0	1	1	1	3	1	1	Low
Ebastine+Yupingfeng powder vs. Loratadine	0	1	1	1	3	1	1	Low
